# Supplementary material for: Method for Essential Protein Prediction Based on a Novel Weighted Protein-Domain Interaction Network
Source: Front Genet. 2021 Mar 17;12:645932. doi: 10.3389/fgene.2021.645932 (PMC8010314; doi:10.3389/fgene.2021.645932)
Supplement: Supplementary file 3 [file Table_3.XLS]

## Sheet: Sheet1
Q0050'	YER142C'
Q0080'	YBL099W'
Q0080'	YJR121W'
Q0085'	YBL099W'
Q0085'	YDR298C'
Q0085'	YDR377W'
Q0085'	YJR121W'
Q0085'	YKL016C'
Q0085'	YML081C-A'
Q0085'	YPL078C'
Q0130'	YBL099W'
Q0130'	YJR121W'
Q0250'	YBR024W'
Q0250'	YBR037C'
Q0250'	YER154W'
Q0275'	YER154W'
R0020C'	YBL056W'
R0020C'	YBR217W'
R0020C'	YDR523C'
R0030W'	YOR101W'
R0030W'	YOR351C'
YAL001C'	YBR123C'
YAL002W'	YCL018W'
YAL002W'	YDR171W'
YAL002W'	YGL206C'
YAL002W'	YKR026C'
YAL002W'	YLR148W'
YAL002W'	YLR396C'
YAL002W'	YMR231W'
YAL002W'	YPL045W'
YAL003W'	YBR118W'
YAL003W'	YKL081W'
YAL003W'	YML064C'
YAL004W'	YGL181W'
YAL004W'	YML109W'
YAL005C'	YAR002W'
YAL005C'	YCL028W'
YAL005C'	YDR192C'
YAL005C'	YHR069C'
YAL005C'	YLR310C'
YAL005C'	YLR335W'
YAL005C'	YLR347C'
YAL005C'	YNL007C'
YAL005C'	YNL064C'
YAL005C'	YNL077W'
YAL005C'	YOR098C'
YAL005C'	YOR151C'
YAL005C'	YOR160W'
YAL005C'	YPL240C'
YAL005C'	YPR010C'
YAL007C'	YAR002C-A'
YAL007C'	YBR036C'
YAL007C'	YBR183W'
YAL007C'	YCL025C'
YAL007C'	YDL054C'
YAL007C'	YDR087C'
YAL007C'	YDR101C'
YAL007C'	YDR127W'
YAL007C'	YEL002C'
YAL007C'	YEL063C'
YAL007C'	YER110C'
YAL007C'	YGL200C'
YAL007C'	YGR060W'
YAL007C'	YHR026W'
YAL007C'	YHR110W'
YAL007C'	YHR140W'
YAL007C'	YJL117W'
YAL007C'	YLR342W'
YAL007C'	YML012W'
YAL007C'	YMR290C'
YAL007C'	YNL130C'
YAL007C'	YPL076W'
YAL007C'	YPL211W'
YAL007C'	YPL264C'
YAL007C'	YPR201W'
YAL009W'	YDL040C'
YAL009W'	YDR211W'
YAL009W'	YHR004C'
YAL009W'	YJL176C'
YAL009W'	YLR310C'
YAL009W'	YLR342W'
YAL010C'	YFL048C'
YAL010C'	YJL066C'
YAL010C'	YMR203W'
YAL010C'	YPL235W'
YAL011W'	YBL007C'
YAL011W'	YDL181W'
YAL011W'	YDR225W'
YAL011W'	YDR334W'
YAL011W'	YER081W'
YAL011W'	YGR002C'
YAL011W'	YHR158C'
YAL011W'	YIR018W'
YAL011W'	YNL107W'
YAL011W'	YOL012C'
YAL011W'	YOR127W'
YAL011W'	YOR269W'
YAL012W'	YBR055C'
YAL012W'	YJR091C'
YAL012W'	YMR101C'
YAL012W'	YMR300C'
YAL012W'	YPL149W'
YAL013W'	YGL061C'
YAL013W'	YNL330C'
YAL014C'	YER133W'
YAL014C'	YIL034C'
YAL015C'	YBR020W'
YAL015C'	YBR127C'
YAL015C'	YCL018W'
YAL015C'	YCL064C'
YAL015C'	YDL029W'
YAL015C'	YDL059C'
YAL015C'	YDR214W'
YAL015C'	YEL030W'
YAL015C'	YEL060C'
YAL015C'	YFL037W'
YAL015C'	YFL039C'
YAL015C'	YGR282C'
YAL015C'	YJL066C'
YAL015C'	YJL088W'
YAL015C'	YJR045C'
YAL015C'	YJR068W'
YAL015C'	YJR077C'
YAL015C'	YML085C'
YAL015C'	YMR012W'
YAL015C'	YMR058W'
YAL015C'	YMR146C'
YAL015C'	YMR214W'
YAL015C'	YNL037C'
YAL015C'	YPR110C'
YAL016W'	YAL024C'
YAL016W'	YDL134C'
YAL016W'	YDL188C'
YAL016W'	YDR482C'
YAL016W'	YFR024C-A'
YAL016W'	YFR040W'
YAL016W'	YGL190C'
YAL016W'	YGR161C'
YAL016W'	YGR281W'
YAL016W'	YHR082C'
YAL016W'	YHR135C'
YAL016W'	YHR158C'
YAL016W'	YJL020C'
YAL016W'	YLR191W'
YAL016W'	YML109W'
YAL016W'	YMR109W'
YAL016W'	YMR273C'
YAL016W'	YNL127W'
YAL016W'	YNR032W'
YAL016W'	YOL113W'
YAL016W'	YOR014W'
YAL016W'	YPL152W'
YAL017W'	YCL027W'
YAL017W'	YDR099W'
YAL017W'	YDR190C'
YAL017W'	YER054C'
YAL017W'	YER133W'
YAL017W'	YFR053C'
YAL017W'	YGL112C'
YAL017W'	YKL035W'
YAL017W'	YLR258W'
YAL017W'	YMR205C'
YAL017W'	YOL045W'
YAL017W'	YPR160W'
YAL018C'	YBR036C'
YAL018C'	YBR290W'
YAL018C'	YCL025C'
YAL018C'	YDL017W'
YAL018C'	YDR331W'
YAL018C'	YHR026W'
YAL018C'	YHR114W'
YAL018C'	YLL028W'
YAL018C'	YLR034C'
YAL018C'	YLR264W'
YAL018C'	YMR001C'
YAL019W'	YBL088C'
YAL019W'	YBR084W'
YAL019W'	YBR160W'
YAL019W'	YDL117W'
YAL019W'	YJL124C'
YAL019W'	YOL045W'
YAL021C'	YBL099W'
YAL021C'	YBR020W'
YAL021C'	YBR072W'
YAL021C'	YBR127C'
YAL021C'	YCL018W'
YAL021C'	YCL028W'
YAL021C'	YCR093W'
YAL021C'	YDL165W'
YAL021C'	YDR171W'
YAL021C'	YDR188W'
YAL021C'	YDR190C'
YAL021C'	YDR443C'
YAL021C'	YER068W'
YAL021C'	YFL028C'
YAL021C'	YFL037W'
YAL021C'	YFL039C'
YAL021C'	YGL048C'
YAL021C'	YGL178W'
YAL021C'	YGL195W'
YAL021C'	YGR086C'
YAL021C'	YGR092W'
YAL021C'	YGR134W'
YAL021C'	YGR155W'
YAL021C'	YGR184C'
YAL021C'	YJL130C'
YAL021C'	YJR121W'
YAL021C'	YKR036C'
YAL021C'	YLL013C'
YAL021C'	YLR180W'
YAL021C'	YLR259C'
YAL021C'	YML085C'
YAL021C'	YMR214W'
YAL021C'	YNL025C'
YAL021C'	YNL064C'
YAL021C'	YNL071W'
YAL021C'	YNL288W'
YAL021C'	YNR052C'
YAL021C'	YOR027W'
YAL021C'	YPL042C'
YAL021C'	YPR072W'
YAL022C'	YBR159W'
YAL022C'	YDR497C'
YAL022C'	YGL132W'
YAL022C'	YHR140W'
YAL022C'	YJR117W'
YAL023C'	YAR027W'
YAL024C'	YBR160W'
YAL024C'	YHR030C'
YAL024C'	YHR158C'
YAL024C'	YIR009W'
YAL025C'	YJR044C'
YAL025C'	YOR005C'
YAL025C'	YOR267C'
YAL026C'	YAL053W'
YAL026C'	YDL192W'
YAL026C'	YPL146C'
YAL027W'	YBR196C'
YAL027W'	YCL024W'
YAL027W'	YDR174W'
YAL027W'	YDR381W'
YAL027W'	YDR507C'
YAL027W'	YLR044C'
YAL027W'	YML095C'
YAL027W'	YOL086C'
YAL027W'	YPL022W'
YAL028W'	YBL050W'
YAL028W'	YBR160W'
YAL028W'	YDL239C'
YAL028W'	YLR233C'
YAL029C'	YBR081C'
YAL029C'	YBR109C'
YAL029C'	YBR130C'
YAL029C'	YDR101C'
YAL029C'	YER110C'
YAL029C'	YFL039C'
YAL029C'	YGL106W'
YAL029C'	YGL195W'
YAL029C'	YHR023W'
YAL029C'	YKL130C'
YAL029C'	YLR249W'
YAL029C'	YMR139W'
YAL029C'	YMR186W'
YAL029C'	YMR309C'
YAL029C'	YOL086C'
YAL029C'	YOR181W'
YAL030W'	YDR468C'
YAL030W'	YGR009C'
YAL031C'	YBR160W'
YAL031C'	YCL027W'
YAL031C'	YER133W'
YAL032C'	YBR017C'
YAL032C'	YDL209C'
YAL032C'	YDR364C'
YAL032C'	YDR416W'
YAL032C'	YGL120C'
YAL032C'	YGL128C'
YAL032C'	YGR278W'
YAL032C'	YJL203W'
YAL032C'	YKL095W'
YAL032C'	YKL173W'
YAL032C'	YLL036C'
YAL032C'	YLR117C'
YAL032C'	YLR338W'
YAL032C'	YLR345W'
YAL032C'	YLR423C'
YAL032C'	YML049C'
YAL032C'	YMR213W'
YAL032C'	YMR288W'
YAL032C'	YNL189W'
YAL032C'	YOR036W'
YAL032C'	YPL151C'
YAL032C'	YPL213W'
YAL033W'	YBR167C'
YAL033W'	YJR115W'
YAL034C'	YBR198C'
YAL034C'	YER110C'
YAL034C'	YGR274C'
YAL034C'	YOL004W'
YAL034C'	YOL086C'
YAL034W-A'	YDL028C'
YAL034W-A'	YGL172W'
YAL034W-A'	YGR120C'
YAL034W-A'	YJR091C'
YAL034W-A'	YKL103C'
YAL035W'	YBR084W'
YAL035W'	YDL014W'
YAL035W'	YDR496C'
YAL035W'	YER036C'
YAL035W'	YER142C'
YAL035W'	YGL130W'
YAL035W'	YGR102C'
YAL035W'	YIL018W'
YAL035W'	YIR001C'
YAL035W'	YLR175W'
YAL035W'	YLR241W'
YAL035W'	YLR427W'
YAL035W'	YMR106C'
YAL035W'	YMR309C'
YAL035W'	YNL030W'
YAL035W'	YOR119C'
YAL035W'	YOR361C'
YAL035W'	YPR041W'
YAL036C'	YBR118W'
YAL036C'	YCL018W'
YAL036C'	YCR038C'
YAL036C'	YDL065C'
YAL036C'	YDL126C'
YAL036C'	YDR152W'
YAL036C'	YFL039C'
YAL036C'	YGR162W'
YAL036C'	YGR250C'
YAL036C'	YHR027C'
YAL036C'	YIL075C'
YAL036C'	YJL130C'
YAL036C'	YJL138C'
YAL036C'	YKL152C'
YAL036C'	YMR012W'
YAL036C'	YMR205C'
YAL036C'	YNR022C'
YAL036C'	YPL061W'
YAL038W'	YNL307C'
YAL038W'	YOR226C'
YAL040C'	YBR160W'
YAL040C'	YGL120C'
YAL040C'	YJL013C'
YAL040C'	YJL157C'
YAL040C'	YJR132W'
YAL040C'	YLL021W'
YAL040C'	YLR182W'
YAL040C'	YLR259C'
YAL040C'	YNL064C'
YAL040C'	YNL189W'
YAL040C'	YOR269W'
YAL040C'	YPL014W'
YAL041W'	YBL085W'
YAL041W'	YBR079C'
YAL041W'	YBR200W'
YAL041W'	YDR379W'
YAL041W'	YER114C'
YAL041W'	YGL052W'
YAL041W'	YGL127C'
YAL041W'	YGL233W'
YAL041W'	YGR152C'
YAL041W'	YGR221C'
YAL041W'	YGR268C'
YAL041W'	YHL007C'
YAL041W'	YIL079C'
YAL041W'	YJL008C'
YAL041W'	YJL157C'
YAL041W'	YJL187C'
YAL041W'	YKL130C'
YAL041W'	YKL172W'
YAL041W'	YLL008W'
YAL041W'	YLR206W'
YAL041W'	YLR229C'
YAL041W'	YLR357W'
YAL041W'	YMR298W'
YAL041W'	YNL007C'
YAL041W'	YNL118C'
YAL041W'	YNL175C'
YAL041W'	YOR212W'
YAL041W'	YPL161C'
YAL041W'	YPR129W'
YAL042W'	YDL239C'
YAL042W'	YML067C'
YAL042W'	YML130C'
YAL043C'	YDR195W'
YAL043C'	YDR228C'
YAL043C'	YDR301W'
YAL043C'	YDR311W'
YAL043C'	YER133W'
YAL043C'	YGR156W'
YAL043C'	YJL033W'
YAL043C'	YJR093C'
YAL043C'	YKL018W'
YAL043C'	YKL059C'
YAL043C'	YKR002W'
YAL043C'	YLR115W'
YAL043C'	YLR277C'
YAL043C'	YMR061W'
YAL043C'	YMR182C'
YAL043C'	YNL222W'
YAL043C'	YNL317W'
YAL043C'	YOR179C'
YAL043C'	YPR107C'
YAL045C'	YDR328C'
YAL045C'	YJR063W'
YAL047C'	YCL032W'
YAL047C'	YEL061C'
YAL047C'	YGL212W'
YAL047C'	YGR218W'
YAL047C'	YHR158C'
YAL047C'	YHR172W'
YAL047C'	YIL061C'
YAL047C'	YLR045C'
YAL047C'	YLR212C'
YAL047C'	YLR429W'
YAL047C'	YMR001C'
YAL047C'	YMR047C'
YAL047C'	YNL126W'
YAL047C'	YNL188W'
YAL047C'	YPL093W'
YAL048C'	YER114C'
YAL049C'	YDL025C'
YAL049C'	YNL094W'
YAL051W'	YOR363C'
YAL053W'	YER100W'
YAL053W'	YLR083C'
YAL053W'	YLR292C'
YAL053W'	YLR342W'
YAL053W'	YML072C'
YAL053W'	YOR153W'
YAL054C'	YHR041C'
YAL054C'	YLR049C'
YAL054C'	YNL189W'
YAL055W'	YDL065C'
YAL055W'	YDR265W'
YAL055W'	YGR133W'
YAL055W'	YMR026C'
YAL055W'	YOL044W'
YAL055W'	YOR098C'
YAL056W'	YER020W'
YAL056W'	YGL121C'
YAL058W'	YIL120W'
YAL058W'	YOR236W'
YAL059W'	YBR115C'
YAL059W'	YDR395W'
YAL059W'	YER110C'
YAL059W'	YER165W'
YAL059W'	YGL195W'
YAL059W'	YMR186W'
YAL059W'	YMR308C'
YAL059W'	YOL086C'
YAL060W'	YER081W'
YAL061W'	YMR308C'
YAL062W'	YLR267W'
YAL062W'	YNL189W'
YAL063C-A'	YPR154W'
YAL064W'	YHR114W'
YAL064W'	YKR011C'
YAL064W'	YMR149W'
YAL064W-B'	YPR126C'
YAL066W'	YJR091C'
YAL067C'	YER118C'
YAL067C'	YGR260W'
YAL067C'	YHR042W'
YAL069W'	YMR032W'
YAR002C-A'	YGL200C'
YAR002C-A'	YGR132C'
YAR002C-A'	YJR091C'
YAR002C-A'	YML012W'
YAR002C-A'	YNL030W'
YAR002W'	YBR160W'
YAR002W'	YCL027W'
YAR002W'	YDL229W'
YAR002W'	YER110C'
YAR002W'	YER165W'
YAR002W'	YGL097W'
YAR002W'	YLR293C'
YAR002W'	YLR335W'
YAR002W'	YLR347C'
YAR002W'	YMR047C'
YAR002W'	YNL189W'
YAR002W'	YOR133W'
YAR003W'	YBL026W'
YAR003W'	YBL099W'
YAR003W'	YBR175W'
YAR003W'	YBR258C'
YAR003W'	YCL040W'
YAR003W'	YDR069C'
YAR003W'	YDR140W'
YAR003W'	YDR469W'
YAR003W'	YER081W'
YAR003W'	YFR053C'
YAR003W'	YHR119W'
YAR003W'	YIL148W'
YAR003W'	YJL026W'
YAR003W'	YJL141C'
YAR003W'	YJR113C'
YAR003W'	YKL018W'
YAR003W'	YKL035W'
YAR003W'	YLR015W'
YAR003W'	YPL138C'
YAR007C'	YBL099W'
YAR007C'	YBR020W'
YAR007C'	YBR072W'
YAR007C'	YBR089C-A'
YAR007C'	YBR127C'
YAR007C'	YBR136W'
YAR007C'	YBR196C'
YAR007C'	YCR012W'
YAR007C'	YDL007W'
YAR007C'	YDL029W'
YAR007C'	YDR034C'
YAR007C'	YDR097C'
YAR007C'	YDR190C'
YAR007C'	YER078C'
YAR007C'	YER095W'
YAR007C'	YFL037W'
YAR007C'	YFL039C'
YAR007C'	YGL048C'
YAR007C'	YGL206C'
YAR007C'	YHR164C'
YAR007C'	YIR002C'
YAR007C'	YJL034W'
YAR007C'	YJL088W'
YAR007C'	YJL130C'
YAR007C'	YJL173C'
YAR007C'	YKL152C'
YAR007C'	YLR304C'
YAR007C'	YLR347C'
YAR007C'	YML032C'
YAR007C'	YML085C'
YAR007C'	YML124C'
YAR007C'	YMR116C'
YAR007C'	YMR214W'
YAR007C'	YMR234W'
YAR007C'	YNL312W'
YAR007C'	YOL090W'
YAR007C'	YPL240C'
YAR008W'	YBL051C'
YAR008W'	YJR091C'
YAR008W'	YLR105C'
YAR008W'	YMR059W'
YAR008W'	YPL083C'
YAR014C'	YBR186W'
YAR014C'	YCL028W'
YAR014C'	YCL031C'
YAR014C'	YDL070W'
YAR014C'	YDL240W'
YAR014C'	YDR010C'
YAR014C'	YDR085C'
YAR014C'	YDR100W'
YAR014C'	YDR107C'
YAR014C'	YDR122W'
YAR014C'	YDR195W'
YAR014C'	YDR259C'
YAR014C'	YDR277C'
YAR014C'	YDR480W'
YAR014C'	YER032W'
YAR014C'	YER054C'
YAR014C'	YER115C'
YAR014C'	YER133W'
YAR014C'	YER155C'
YAR014C'	YER158C'
YAR014C'	YER167W'
YAR014C'	YFL059W'
YAR014C'	YFR040W'
YAR014C'	YGL237C'
YAR014C'	YGR037C'
YAR014C'	YGR225W'
YAR014C'	YGR285C'
YAR014C'	YHL048W'
YAR014C'	YHR064C'
YAR014C'	YIL045W'
YAR014C'	YIL144W'
YAR014C'	YJL042W'
YAR014C'	YJL187C'
YAR014C'	YJR115W'
YAR014C'	YKR075C'
YAR014C'	YLR096W'
YAR014C'	YLR098C'
YAR014C'	YLR108C'
YAR014C'	YLR245C'
YAR014C'	YLR273C'
YAR014C'	YLR430W'
YAR014C'	YML052W'
YAR014C'	YMR018W'
YAR014C'	YMR026C'
YAR014C'	YMR071C'
YAR014C'	YMR104C'
YAR014C'	YMR116C'
YAR014C'	YMR258C'
YAR014C'	YNL025C'
YAR014C'	YNL044W'
YAR014C'	YNL206C'
YAR014C'	YNL229C'
YAR014C'	YNL333W'
YAR014C'	YOL033W'
YAR014C'	YOL154W'
YAR014C'	YOR047C'
YAR014C'	YOR062C'
YAR014C'	YOR178C'
YAR014C'	YOR229W'
YAR014C'	YOR284W'
YAR014C'	YOR329C'
YAR014C'	YOR355W'
YAR014C'	YOR358W'
YAR014C'	YPL049C'
YAR014C'	YPL204W'
YAR018C'	YBL106C'
YAR018C'	YDL239C'
YAR018C'	YDR216W'
YAR018C'	YGL181W'
YAR018C'	YGR032W'
YAR018C'	YGR285C'
YAR018C'	YHR064C'
YAR018C'	YIL061C'
YAR018C'	YIL070C'
YAR018C'	YJL098W'
YAR018C'	YLR342W'
YAR018C'	YML006C'
YAR018C'	YML064C'
YAR018C'	YMR116C'
YAR018C'	YNL077W'
YAR018C'	YOL054W'
YAR018C'	YOL083W'
YAR018C'	YOR167C'
YAR018C'	YPL093W'
YAR019C'	YBR118W'
YAR019C'	YDL047W'
YAR019C'	YDL126C'
YAR019C'	YDL185W'
YAR019C'	YDR099W'
YAR019C'	YER110C'
YAR019C'	YGR092W'
YAR019C'	YHL007C'
YAR019C'	YHR030C'
YAR019C'	YHR169W'
YAR019C'	YJR045C'
YAR019C'	YML064C'
YAR019C'	YMR205C'
YAR019C'	YNL223W'
YAR023C'	YDL217C'
YAR023C'	YHL048W'
YAR027W'	YAR028W'
YAR027W'	YAR030C'
YAR027W'	YBR106W'
YAR027W'	YBR135W'
YAR027W'	YBR159W'
YAR027W'	YCL073C'
YAR027W'	YDL198C'
YAR027W'	YDR406W'
YAR027W'	YEL041W'
YAR027W'	YEL063C'
YAR027W'	YGL129C'
YAR027W'	YGR014W'
YAR027W'	YGR060W'
YAR027W'	YGR284C'
YAR027W'	YHR048W'
YAR027W'	YIL004C'
YAR027W'	YIL016W'
YAR027W'	YIL111W'
YAR027W'	YIR033W'
YAR027W'	YJL002C'
YAR027W'	YJL093C'
YAR027W'	YJR040W'
YAR027W'	YKL196C'
YAR027W'	YKR105C'
YAR027W'	YLR018C'
YAR027W'	YLR214W'
YAR027W'	YML038C'
YAR027W'	YMR149W'
YAR027W'	YMR264W'
YAR027W'	YMR279C'
YAR027W'	YNL125C'
YAR027W'	YOL030W'
YAR027W'	YOL156W'
YAR027W'	YOR273C'
YAR027W'	YPL094C'
YAR027W'	YPR128C'
YAR028W'	YBR159W'
YAR028W'	YDR331W'
YAR028W'	YGL104C'
YAR028W'	YGR055W'
YAR028W'	YHR026W'
YAR028W'	YJL219W'
YAR028W'	YML067C'
YAR028W'	YML129C'
YAR028W'	YPL264C'
YAR028W'	YPR128C'
YAR030C'	YJR091C'
YAR031W'	YBR069C'
YAR031W'	YBR217W'
YAR031W'	YCL025C'
YAR031W'	YCR030C'
YAR031W'	YDL054C'
YAR031W'	YHR110W'
YAR031W'	YJR015W'
YAR031W'	YJR091C'
YAR031W'	YLL028W'
YAR033W'	YGL051W'
YAR033W'	YGR260W'
YAR033W'	YHL048W'
YAR033W'	YKL174C'
YAR033W'	YLL028W'
YAR033W'	YPL076W'
YAR033W'	YPR198W'
YAR035W'	YDR328C'
YAR035W'	YGR069W'
YAR035W'	YLR295C'
YAR035W'	YLR381W'
YAR035W'	YLR447C'
YAR042W'	YER120W'
YAR042W'	YGR192C'
YAR042W'	YLR191W'
YAR042W'	YLR397C'
YAR042W'	YMR047C'
YAR047C'	YJR063W'
YAR064W'	YBR109C'
YAR064W'	YGL070C'
YAR066W'	YDR074W'
YAR066W'	YLR145W'
YAR066W'	YMR047C'
YAR066W'	YPR086W'
YAR068W'	YMR032W'
YAR069C'	YPL215W'
YAR071W'	YLR453C'
YAR073W'	YDL213C'
YAR073W'	YLR383W'
YAR073W'	YOL115W'
YBL001C'	YDR510W'
YBL001C'	YER067W'
YBL001C'	YNL189W'
YBL001C'	YPL068C'
YBL002W'	YBR114W'
YBL002W'	YBR245C'
YBL002W'	YCR040W'
YBL002W'	YDL213C'
YBL002W'	YDR121W'
YBL002W'	YDR496C'
YBL002W'	YER142C'
YBL002W'	YGL241W'
YBL002W'	YGR054W'
YBL002W'	YGR067C'
YBL002W'	YHR197W'
YBL002W'	YIL035C'
YBL002W'	YIL126W'
YBL002W'	YJL020C'
YBL002W'	YJR090C'
YBL002W'	YKR001C'
YBL002W'	YKR048C'
YBL002W'	YLR074C'
YBL002W'	YMR036C'
YBL002W'	YMR091C'
YBL002W'	YNL068C'
YBL002W'	YNL157W'
YBL002W'	YNL262W'
YBL002W'	YOL006C'
YBL002W'	YOL054W'
YBL002W'	YOL087C'
YBL002W'	YOL108C'
YBL002W'	YOR116C'
YBL002W'	YOR207C'
YBL002W'	YOR304W'
YBL002W'	YPL082C'
YBL002W'	YPR010C'
YBL002W'	YPR175W'
YBL002W'	YPR190C'
YBL003C'	YBR017C'
YBL003C'	YCR057C'
YBL003C'	YDL188C'
YBL003C'	YOL004W'
YBL003C'	YOL054W'
YBL003C'	YPL153C'
YBL004W'	YBL038W'
YBL004W'	YBR143C'
YBL004W'	YBR247C'
YBL004W'	YBR251W'
YBL004W'	YCL059C'
YBL004W'	YCR057C'
YBL004W'	YDL213C'
YBL004W'	YDR060W'
YBL004W'	YDR280W'
YBL004W'	YER082C'
YBL004W'	YER100W'
YBL004W'	YGR090W'
YBL004W'	YGR220C'
YBL004W'	YHR089C'
YBL004W'	YJL095W'
YBL004W'	YKR086W'
YBL004W'	YLR074C'
YBL004W'	YNL030W'
YBL004W'	YNL110C'
YBL004W'	YNL284C'
YBL004W'	YOL139C'
YBL004W'	YPL043W'
YBL004W'	YPR137W'
YBL005W'	YBR200W'
YBL005W'	YCR009C'
YBL005W'	YCR088W'
YBL005W'	YDR176W'
YBL005W'	YDR388W'
YBL005W-B'	YMR032W'
YBL006C'	YDR489W'
YBL007C'	YBL037W'
YBL007C'	YBL047C'
YBL007C'	YBL088C'
YBL007C'	YBL105C'
YBL007C'	YBR059C'
YBL007C'	YBR098W'
YBL007C'	YBR108W'
YBL007C'	YBR136W'
YBL007C'	YBR150C'
YBL007C'	YBR205W'
YBL007C'	YBR250W'
YBL007C'	YCL008C'
YBL007C'	YCL031C'
YBL007C'	YCL034W'
YBL007C'	YCL045C'
YBL007C'	YCR030C'
YBL007C'	YCR088W'
YBL007C'	YCR095C'
YBL007C'	YCR100C'
YBL007C'	YDL002C'
YBL007C'	YDL028C'
YBL007C'	YDL091C'
YBL007C'	YDL117W'
YBL007C'	YDL139C'
YBL007C'	YDL146W'
YBL007C'	YDL203C'
YBL007C'	YDL206W'
YBL007C'	YDR172W'
YBL007C'	YDR271C'
YBL007C'	YDR277C'
YBL007C'	YDR382W'
YBL007C'	YDR388W'
YBL007C'	YDR423C'
YBL007C'	YDR520C'
YBL007C'	YEL068C'
YBL007C'	YER014W'
YBL007C'	YER025W'
YBL007C'	YER027C'
YBL007C'	YER110C'
YBL007C'	YER118C'
YBL007C'	YER133W'
YBL007C'	YER151C'
YBL007C'	YFL010C'
YBL007C'	YFR013W'
YBL007C'	YFR024C-A'
YBL007C'	YGL035C'
YBL007C'	YGL104C'
YBL007C'	YGL181W'
YBL007C'	YGL201C'
YBL007C'	YGL215W'
YBL007C'	YGL237C'
YBL007C'	YGL238W'
YBL007C'	YGR166W'
YBL007C'	YGR227W'
YBL007C'	YGR240C'
YBL007C'	YGR268C'
YBL007C'	YHL002W'
YBL007C'	YHL016C'
YBL007C'	YHR016C'
YBL007C'	YHR114W'
YBL007C'	YIL076W'
YBL007C'	YIL095W'
YBL007C'	YIL144W'
YBL007C'	YIL156W'
YBL007C'	YIL173W'
YBL007C'	YIR003W'
YBL007C'	YIR006C'
YBL007C'	YIR033W'
YBL007C'	YJL004C'
YBL007C'	YJL020C'
YBL007C'	YJL145W'
YBL007C'	YJL151C'
YBL007C'	YJL201W'
YBL007C'	YJR113C'
YBL007C'	YJR115W'
YBL007C'	YKL054C'
YBL007C'	YKL074C'
YBL007C'	YKR022C'
YBL007C'	YKR030W'
YBL007C'	YKR095W'
YBL007C'	YLL005C'
YBL007C'	YLL018C'
YBL007C'	YLR064W'
YBL007C'	YLR078C'
YBL007C'	YLR088W'
YBL007C'	YLR095C'
YBL007C'	YLR106C'
YBL007C'	YLR144C'
YBL007C'	YLR150W'
YBL007C'	YLR191W'
YBL007C'	YLR206W'
YBL007C'	YLR315W'
YBL007C'	YLR337C'
YBL007C'	YLR363W-A'
YBL007C'	YLR430W'
YBL007C'	YML075C'
YBL007C'	YML097C'
YBL007C'	YML109W'
YBL007C'	YML116W'
YBL007C'	YMR109W'
YBL007C'	YMR147W'
YBL007C'	YMR192W'
YBL007C'	YMR253C'
YBL007C'	YMR313C'
YBL007C'	YNL020C'
YBL007C'	YNL084C'
YBL007C'	YNL094W'
YBL007C'	YNL106C'
YBL007C'	YNL116W'
YBL007C'	YNL138W'
YBL007C'	YNL144C'
YBL007C'	YNL152W'
YBL007C'	YNL161W'
YBL007C'	YNL176C'
YBL007C'	YNL229C'
YBL007C'	YNL285W'
YBL007C'	YNR041C'
YBL007C'	YOL028C'
YBL007C'	YOR047C'
YBL007C'	YOR109W'
YBL007C'	YOR181W'
YBL007C'	YOR211C'
YBL007C'	YOR284W'
YBL007C'	YOR322C'
YBL007C'	YOR329C'
YBL007C'	YOR388C'
YBL007C'	YPL012W'
YBL007C'	YPL022W'
YBL007C'	YPL027W'
YBL007C'	YPL084W'
YBL007C'	YPL157W'
YBL007C'	YPL246C'
YBL007C'	YPL249C'
YBL007C'	YPR030W'
YBL007C'	YPR048W'
YBL007C'	YPR091C'
YBL007C'	YPR159W'
YBL007C'	YPR171W'
YBL008W'	YBR289W'
YBL008W'	YCL018W'
YBL008W'	YER082C'
YBL008W'	YGR180C'
YBL008W'	YJL115W'
YBL008W'	YJL176C'
YBL008W'	YOR038C'
YBL008W'	YOR290C'
YBL009W'	YDL053C'
YBL009W'	YER155C'
YBL009W'	YGL127C'
YBL009W'	YGR090W'
YBL009W'	YHR121W'
YBL009W'	YKL203C'
YBL009W'	YLR196W'
YBL009W'	YOL041C'
YBL009W'	YOR017W'
YBL009W'	YOR233W'
YBL010C'	YKR022C'
YBL013W'	YBR160W'
YBL014C'	YHL004W'
YBL014C'	YJL025W'
YBL014C'	YOR158W'
YBL015W'	YJR035W'
YBL015W'	YJR068W'
YBL015W'	YMR059W'
YBL015W'	YPR110C'
YBL016W'	YBL085W'
YBL016W'	YBR083W'
YBL016W'	YDL117W'
YBL016W'	YDL159W'
YBL016W'	YDR103W'
YBL016W'	YDR216W'
YBL016W'	YDR469W'
YBL016W'	YDR480W'
YBL016W'	YER075C'
YBL016W'	YER114C'
YBL016W'	YER167W'
YBL016W'	YFR028C'
YBL016W'	YGL057C'
YBL016W'	YGL158W'
YBL016W'	YGL178W'
YBL016W'	YGR097W'
YBL016W'	YHR005C'
YBL016W'	YHR084W'
YBL016W'	YHR168W'
YBL016W'	YIL169C'
YBL016W'	YJL076W'
YBL016W'	YLR342W'
YBL016W'	YLR362W'
YBL016W'	YML117W'
YBL016W'	YMR295C'
YBL016W'	YNL053W'
YBL016W'	YOL130W'
YBL016W'	YOR119C'
YBL016W'	YPL049C'
YBL016W'	YPR115W'
YBL017C'	YDR432W'
YBL017C'	YLR310C'
YBL017C'	YMR197C'
YBL017C'	YOR181W'
YBL017C'	YPL049C'
YBL018C'	YBR167C'
YBL018C'	YHR041C'
YBL019W'	YEL009C'
YBL020W'	YPR086W'
YBL021C'	YBL075C'
YBL021C'	YCL018W'
YBL021C'	YDL185W'
YBL021C'	YDR502C'
YBL021C'	YER103W'
YBL021C'	YGL237C'
YBL021C'	YHL006C'
YBL021C'	YJR045C'
YBL021C'	YJR121W'
YBL021C'	YML048W'
YBL021C'	YNL064C'
YBL021C'	YOR358W'
YBL022C'	YGR040W'
YBL022C'	YIL061C'
YBL022C'	YLR180W'
YBL022C'	YML029W'
YBL022C'	YOR136W'
YBL023C'	YBR126C'
YBL023C'	YDL017W'
YBL023C'	YDL171C'
YBL023C'	YDR052C'
YBL023C'	YEL032W'
YBL023C'	YIL150C'
YBL023C'	YJL194W'
YBL023C'	YLR103C'
YBL023C'	YLR274W'
YBL023C'	YOR080W'
YBL023C'	YOR196C'
YBL023C'	YPL001W'
YBL023C'	YPR019W'
YBL023C'	YPR120C'
YBL024W'	YBR084W'
YBL024W'	YDR382W'
YBL024W'	YGR237C'
YBL024W'	YNL284C'
YBL025W'	YBR274W'
YBL025W'	YDL113C'
YBL025W'	YDR247W'
YBL025W'	YER178W'
YBL025W'	YFR028C'
YBL025W'	YHR200W'
YBL025W'	YIL141W'
YBL025W'	YJR087W'
YBL025W'	YKL135C'
YBL025W'	YMR270C'
YBL026W'	YBL066C'
YBL026W'	YBL099W'
YBL026W'	YBR019C'
YBL026W'	YBR118W'
YBL026W'	YCL018W'
YBL026W'	YCL064C'
YBL026W'	YCR020C-A'
YBL026W'	YCR066W'
YBL026W'	YCR077C'
YBL026W'	YDL055C'
YBL026W'	YDL097C'
YBL026W'	YDL160C'
YBL026W'	YDL175C'
YBL026W'	YDR166C'
YBL026W'	YDR378C'
YBL026W'	YDR440W'
YBL026W'	YEL015W'
YBL026W'	YER025W'
YBL026W'	YER112W'
YBL026W'	YER146W'
YBL026W'	YFL037W'
YBL026W'	YFL039C'
YBL026W'	YFR053C'
YBL026W'	YGL173C'
YBL026W'	YGL185C'
YBL026W'	YGL234W'
YBL026W'	YGR077C'
YBL026W'	YGR091W'
YBL026W'	YGR158C'
YBL026W'	YGR282C'
YBL026W'	YHR165C'
YBL026W'	YIL048W'
YBL026W'	YIL066C'
YBL026W'	YIL132C'
YBL026W'	YJL008C'
YBL026W'	YJL066C'
YBL026W'	YJL124C'
YBL026W'	YJL157C'
YBL026W'	YJR022W'
YBL026W'	YJR077C'
YBL026W'	YJR121W'
YBL026W'	YLR039C'
YBL026W'	YLR074C'
YBL026W'	YLR120C'
YBL026W'	YLR126C'
YBL026W'	YLR128W'
YBL026W'	YLR147C'
YBL026W'	YLR264W'
YBL026W'	YLR275W'
YBL026W'	YLR438C-A'
YBL026W'	YML085C'
YBL026W'	YMR066W'
YBL026W'	YMR207C'
YBL026W'	YMR237W'
YBL026W'	YMR268C'
YBL026W'	YNL118C'
YBL026W'	YNL147W'
YBL026W'	YNL264C'
YBL026W'	YNL287W'
YBL026W'	YOL102C'
YBL026W'	YOL149W'
YBL026W'	YOR017W'
YBL026W'	YOR043W'
YBL026W'	YOR191W'
YBL026W'	YPL042C'
YBL026W'	YPL115C'
YBL026W'	YPL119C'
YBL026W'	YPL249C-A'
YBL026W'	YPR032W'
YBL026W'	YPR132W'
YBL026W'	YPR184W'
YBL027W'	YDR388W'
YBL027W'	YGR069W'
YBL027W'	YHR114W'
YBL027W'	YJL020C'
YBL027W'	YMR032W'
YBL029W'	YKR036C'
YBL030C'	YBL050W'
YBL030C'	YBR017C'
YBL030C'	YBR109C'
YBL030C'	YBR217W'
YBL030C'	YDL059C'
YBL030C'	YDL132W'
YBL030C'	YDR388W'
YBL030C'	YEL020W-A'
YBL030C'	YER100W'
YBL030C'	YER161C'
YBL030C'	YER171W'
YBL030C'	YFR028C'
YBL030C'	YGL137W'
YBL030C'	YGL237C'
YBL030C'	YGR040W'
YBL030C'	YGR082W'
YBL030C'	YGR262C'
YBL030C'	YHR005C-A'
YBL030C'	YHR133C'
YBL030C'	YHR166C'
YBL030C'	YHR197W'
YBL030C'	YJL173C'
YBL030C'	YKR026C'
YBL030C'	YLR233C'
YBL030C'	YLR268W'
YBL030C'	YML058W'
YBL030C'	YMR059W'
YBL030C'	YMR106C'
YBL030C'	YOR181W'
YBL030C'	YPL150W'
YBL030C'	YPL194W'
YBL031W'	YGR218W'
YBL032W'	YBR084W'
YBL032W'	YFR012W'
YBL032W'	YGL049C'
YBL032W'	YGR162W'
YBL032W'	YLR150W'
YBL032W'	YLR175W'
YBL032W'	YML105C'
YBL032W'	YML117W'
YBL032W'	YMR125W'
YBL032W'	YMR310C'
YBL032W'	YNL005C'
YBL032W'	YNL030W'
YBL032W'	YNL112W'
YBL032W'	YOL139C'
YBL032W'	YPL237W'
YBL033C'	YNL105W'
YBL033C'	YPR172W'
YBL034C'	YDR330W'
YBL034C'	YER177W'
YBL034C'	YFL037W'
YBL034C'	YNL118C'
YBL035C'	YBR084W'
YBL035C'	YBR087W'
YBL035C'	YDL058W'
YBL035C'	YIR008C'
YBL035C'	YKL045W'
YBL035C'	YNL102W'
YBL035C'	YNL290W'
YBL035C'	YNR052C'
YBL035C'	YOL094C'
YBL035C'	YOR217W'
YBL036C'	YBL099W'
YBL036C'	YBR196C'
YBL036C'	YCL040W'
YBL036C'	YDR023W'
YBL036C'	YDR226W'
YBL036C'	YDR342C'
YBL036C'	YDR343C'
YBL036C'	YFR053C'
YBL036C'	YGR087C'
YBL036C'	YMR319C'
YBL036C'	YOL055C'
YBL036C'	YOL078W'
YBL036C'	YPL061W'
YBL037W'	YBL105C'
YBL037W'	YJR005W'
YBL037W'	YJR058C'
YBL037W'	YNL118C'
YBL037W'	YOL062C'
YBL038W'	YCL014W'
YBL038W'	YDR164C'
YBL038W'	YDR237W'
YBL038W'	YDR322W'
YBL038W'	YDR462W'
YBL038W'	YER155C'
YBL038W'	YGR033C'
YBL038W'	YJL005W'
YBL038W'	YJL063C'
YBL038W'	YJL176C'
YBL038W'	YJR138W'
YBL038W'	YKR085C'
YBL038W'	YLR189C'
YBL038W'	YLR439W'
YBL038W'	YML025C'
YBL038W'	YMR024W'
YBL038W'	YNL005C'
YBL038W'	YNL284C'
YBL038W'	YOR150W'
YBL038W'	YOR290C'
YBL038W'	YPR100W'
YBL039C'	YBR017C'
YBL039C'	YDL029W'
YBL039C'	YDL047W'
YBL039C'	YDR260C'
YBL039C'	YDR388W'
YBL039C'	YDR394W'
YBL039C'	YEL056W'
YBL039C'	YER179W'
YBL039C'	YFR004W'
YBL039C'	YGL048C'
YBL039C'	YGL081W'
YBL039C'	YGR262C'
YBL039C'	YHR200W'
YBL039C'	YIL094C'
YBL039C'	YJL138C'
YBL039C'	YJR103W'
YBL039C'	YJR109C'
YBL039C'	YKL196C'
YBL039C'	YKR026C'
YBL039C'	YLR180W'
YBL039C'	YLR291C'
YBL039C'	YMR012W'
YBL039C'	YMR024W'
YBL039C'	YMR117C'
YBL039C'	YNR031C'
YBL039C'	YOL062C'
YBL039C'	YOL126C'
YBL039C'	YOL139C'
YBL039C'	YOR117W'
YBL039C'	YOR151C'
YBL039C'	YOR261C'
YBL039C'	YOR351C'
YBL039C'	YOR388C'
YBL039C'	YPL070W'
YBL039C'	YPL140C'
YBL039C'	YPL259C'
YBL039C'	YPR110C'
YBL040C'	YDR331W'
YBL040C'	YDR414C'
YBL040C'	YEL063C'
YBL040C'	YGR060W'
YBL040C'	YJR010C-A'
YBL040C'	YMR215W'
YBL040C'	YOL020W'
YBL040C'	YPR156C'
YBL041W'	YCR073C'
YBL041W'	YDL020C'
YBL041W'	YDL147W'
YBL041W'	YDL188C'
YBL041W'	YER012W'
YBL041W'	YER105C'
YBL041W'	YHR200W'
YBL041W'	YIL007C'
YBL041W'	YPR103W'
YBL042C'	YER021W'
YBL042C'	YNL121C'
YBL043W'	YBL100W-A'
YBL043W'	YDR099W'
YBL044W'	YJL159W'
YBL044W'	YLR074C'
YBL044W'	YMR304W'
YBL045C'	YDL179W'
YBL045C'	YDR339C'
YBL045C'	YDR388W'
YBL045C'	YGL137W'
YBL045C'	YIL061C'
YBL045C'	YKL095W'
YBL045C'	YLR090W'
YBL045C'	YLR442C'
YBL045C'	YML064C'
YBL045C'	YMR036C'
YBL045C'	YMR047C'
YBL045C'	YMR059W'
YBL045C'	YNL118C'
YBL045C'	YOR125C'
YBL045C'	YPL204W'
YBL045C'	YPR054W'
YBL045C'	YPR191W'
YBL046W'	YDL112W'
YBL046W'	YDR075W'
YBL046W'	YML010W'
YBL046W'	YNL201C'
YBL047C'	YBL105C'
YBL047C'	YBR059C'
YBL047C'	YBR109C'
YBL047C'	YCR030C'
YBL047C'	YDR192C'
YBL047C'	YDR348C'
YBL047C'	YMR066W'
YBL047C'	YNL243W'
YBL047C'	YOL016C'
YBL047C'	YOL054W'
YBL047C'	YOL087C'
YBL047C'	YPL153C'
YBL047C'	YPL204W'
YBL049W'	YBR020W'
YBL049W'	YBR072W'
YBL049W'	YBR118W'
YBL049W'	YCL039W'
YBL049W'	YDL143W'
YBL049W'	YDR255C'
YBL049W'	YER066C-A'
YBL049W'	YGL206C'
YBL049W'	YGL227W'
YBL049W'	YGR172C'
YBL049W'	YHL010C'
YBL049W'	YHR082C'
YBL049W'	YIL017C'
YBL049W'	YIL034C'
YBL049W'	YIL097W'
YBL049W'	YIL142W'
YBL049W'	YJL014W'
YBL049W'	YJL111W'
YBL049W'	YJR091C'
YBL049W'	YLR180W'
YBL049W'	YMR135C'
YBL049W'	YNL064C'
YBL050W'	YBR272C'
YBL050W'	YCR082W'
YBL050W'	YDL133W'
YBL050W'	YDL173W'
YBL050W'	YDR160W'
YBL050W'	YDR189W'
YBL050W'	YDR468C'
YBL050W'	YER101C'
YBL050W'	YER133W'
YBL050W'	YGL095C'
YBL050W'	YGR009C'
YBL050W'	YIL084C'
YBL050W'	YJR063W'
YBL050W'	YKL090W'
YBL050W'	YKL173W'
YBL050W'	YKL196C'
YBL050W'	YLL009C'
YBL050W'	YLR026C'
YBL050W'	YLR093C'
YBL050W'	YLR117C'
YBL050W'	YLR130C'
YBL050W'	YLR268W'
YBL050W'	YLR273C'
YBL050W'	YMR197C'
YBL050W'	YNL204C'
YBL050W'	YOL018C'
YBL050W'	YOL032W'
YBL050W'	YOL036W'
YBL050W'	YOL135C'
YBL050W'	YOR036W'
YBL050W'	YOR106W'
YBL050W'	YOR158W'
YBL050W'	YOR245C'
YBL050W'	YOR307C'
YBL050W'	YPL192C'
YBL051C'	YGL127C'
YBL051C'	YIL151C'
YBL051C'	YJL138C'
YBL051C'	YKR096W'
YBL051C'	YPL204W'
YBL051C'	YPL235W'
YBL052C'	YBR274W'
YBL052C'	YGL207W'
YBL052C'	YNL258C'
YBL052C'	YOR064C'
YBL052C'	YPL129W'
YBL053W'	YEL069C'
YBL053W'	YJR091C'
YBL053W'	YPR165W'
YBL054W'	YNL118C'
YBL056W'	YBR039W'
YBL056W'	YBR097W'
YBL056W'	YBR247C'
YBL056W'	YCL018W'
YBL056W'	YCL064C'
YBL056W'	YCR009C'
YBL056W'	YDL059C'
YBL056W'	YDL060W'
YBL056W'	YDL145C'
YBL056W'	YDR071C'
YBL056W'	YDR076W'
YBL056W'	YDR148C'
YBL056W'	YGL173C'
YBL056W'	YGR205W'
YBL056W'	YGR240C'
YBL056W'	YHL030W'
YBL056W'	YJL088W'
YBL056W'	YJR077C'
YBL056W'	YJR121W'
YBL056W'	YMR246W'
YBL056W'	YNL064C'
YBL056W'	YNL250W'
YBL056W'	YOR020C'
YBL056W'	YOR086C'
YBL056W'	YPL204W'
YBL058W'	YBR114W'
YBL058W'	YBR223C'
YBL058W'	YDL126C'
YBL058W'	YDL190C'
YBL058W'	YKL213C'
YBL058W'	YOR098C'
YBL059W'	YCR099C'
YBL059W'	YJR091C'
YBL061C'	YBR023C'
YBL061C'	YDR247W'
YBL061C'	YEL015W'
YBL061C'	YIL007C'
YBL061C'	YNL233W'
YBL063W'	YIL061C'
YBL064C'	YDR069C'
YBL064C'	YDR488C'
YBL064C'	YLR310C'
YBL064C'	YNR031C'
YBL065W'	YER022W'
YBL066C'	YDR099W'
YBL066C'	YDR247W'
YBL066C'	YEL015W'
YBL066C'	YGR117C'
YBL066C'	YPL026C'
YBL066C'	YPR154W'
YBL067C'	YHL002W'
YBL067C'	YJL203W'
YBL068W'	YHL011C'
YBL068W'	YKL181W'
YBL068W'	YOL061W'
YBL071C'	YCL027W'
YBL071C'	YNL261W'
YBL072C'	YBR135W'
YBL072C'	YDR459C'
YBL072C'	YFL017C'
YBL072C'	YLR140W'
YBL072C'	YMR047C'
YBL074C'	YDL208W'
YBL074C'	YDR283C'
YBL074C'	YHR165C'
YBL074C'	YKL173W'
YBL075C'	YBR017C'
YBL075C'	YBR055C'
YBL075C'	YCR002C'
YBL075C'	YDL047W'
YBL075C'	YDL132W'
YBL075C'	YDL145C'
YBL075C'	YDL225W'
YBL075C'	YDR128W'
YBL075C'	YDR142C'
YBL075C'	YDR328C'
YBL075C'	YGL004C'
YBL075C'	YGL130W'
YBL075C'	YGL190C'
YBL075C'	YGR092W'
YBL075C'	YHR135C'
YBL075C'	YHR186C'
YBL075C'	YHR199C'
YBL075C'	YIL142W'
YBL075C'	YJL128C'
YBL075C'	YKR026C'
YBL075C'	YKR036C'
YBL075C'	YLR291C'
YBL075C'	YLR310C'
YBL075C'	YLR429W'
YBL075C'	YNL007C'
YBL075C'	YNL077W'
YBL075C'	YNL135C'
YBL075C'	YOL133W'
YBL075C'	YOL139C'
YBL075C'	YOR212W'
YBL075C'	YOR250C'
YBL075C'	YPL259C'
YBL076C'	YBR055C'
YBL076C'	YBR058C'
YBL076C'	YBR109C'
YBL076C'	YDL100C'
YBL076C'	YLR016C'
YBL076C'	YNL244C'
YBL076C'	YOR080W'
YBL076C'	YPR110C'
YBL078C'	YHR171W'
YBL078C'	YIL004C'
YBL078C'	YLR093C'
YBL078C'	YNL223W'
YBL078C'	YNR007C'
YBL078C'	YOL083W'
YBL078C'	YOR100C'
YBL078C'	YOR106W'
YBL079W'	YBR200W'
YBL079W'	YGR052W'
YBL079W'	YHR135C'
YBL079W'	YJL061W'
YBL079W'	YKL068W'
YBL079W'	YOR098C'
YBL080C'	YCR106W'
YBL080C'	YMR104C'
YBL081W'	YDL167C'
YBL081W'	YOR167C'
YBL082C'	YKL210W'
YBL084C'	YDL008W'
YBL084C'	YDR118W'
YBL084C'	YFR036W'
YBL084C'	YGL240W'
YBL084C'	YHR166C'
YBL084C'	YKL022C'
YBL084C'	YLR127C'
YBL084C'	YNL172W'
YBL084C'	YOR249C'
YBL085W'	YBR003W'
YBL085W'	YBR102C'
YBL085W'	YBR108W'
YBL085W'	YBR200W'
YBL085W'	YBR238C'
YBL085W'	YCL024W'
YBL085W'	YCL031C'
YBL085W'	YDL155W'
YBL085W'	YDL176W'
YBL085W'	YDR036C'
YBL085W'	YDR085C'
YBL085W'	YDR239C'
YBL085W'	YDR277C'
YBL085W'	YDR329C'
YBL085W'	YDR332W'
YBL085W'	YDR372C'
YBL085W'	YDR480W'
YBL085W'	YER008C'
YBL085W'	YER028C'
YBL085W'	YER032W'
YBL085W'	YER081W'
YBL085W'	YER124C'
YBL085W'	YER155C'
YBL085W'	YER158C'
YBL085W'	YER164W'
YBL085W'	YFR028C'
YBL085W'	YFR034C'
YBL085W'	YGL035C'
YBL085W'	YGL190C'
YBL085W'	YGL201C'
YBL085W'	YGR052W'
YBL085W'	YHL007C'
YBL085W'	YHL014C'
YBL085W'	YIL144W'
YBL085W'	YIR018W'
YBL085W'	YJL155C'
YBL085W'	YJR056C'
YBL085W'	YJR061W'
YBL085W'	YJR138W'
YBL085W'	YKL125W'
YBL085W'	YKL218C'
YBL085W'	YLL040C'
YBL085W'	YLR096W'
YBL085W'	YLR229C'
YBL085W'	YLR314C'
YBL085W'	YML109W'
YBL085W'	YMR032W'
YBL085W'	YMR124W'
YBL085W'	YMR139W'
YBL085W'	YMR244W'
YBL085W'	YMR273C'
YBL085W'	YNL025C'
YBL085W'	YNL078W'
YBL085W'	YNL206C'
YBL085W'	YNL234W'
YBL085W'	YNR016C'
YBL085W'	YOL019W'
YBL085W'	YOL070C'
YBL085W'	YOL135C'
YBL085W'	YOL156W'
YBL085W'	YOR047C'
YBL085W'	YPL038W'
YBL085W'	YPL049C'
YBL085W'	YPL115C'
YBL085W'	YPL158C'
YBL086C'	YJR040W'
YBL086C'	YLR322W'
YBL088C'	YLR025W'
YBL088C'	YLR191W'
YBL088C'	YNL030W'
YBL088C'	YNL265C'
YBL088C'	YPL110C'
YBL089W'	YBR068C'
YBL089W'	YJR091C'
YBL089W'	YLR325C'
YBL089W'	YOR082C'
YBL089W'	YPL022W'
YBL090W'	YBR251W'
YBL090W'	YHL004W'
YBL091C'	YNL290W'
YBL092W'	YDR026C'
YBL092W'	YDR398W'
YBL092W'	YHR197W'
YBL093C'	YBR193C'
YBL093C'	YCR081W'
YBL093C'	YDR308C'
YBL093C'	YDR443C'
YBL093C'	YER022W'
YBL093C'	YGL025C'
YBL093C'	YGL151W'
YBL093C'	YGR104C'
YBL093C'	YHR041C'
YBL093C'	YHR058C'
YBL093C'	YHR147C'
YBL093C'	YKL129C'
YBL093C'	YLR071C'
YBL093C'	YML007W'
YBL093C'	YMR109W'
YBL093C'	YMR112C'
YBL093C'	YNL236W'
YBL093C'	YNR010W'
YBL093C'	YOL051W'
YBL093C'	YOL135C'
YBL093C'	YOR140W'
YBL093C'	YOR174W'
YBL093C'	YPL042C'
YBL093C'	YPR070W'
YBL093C'	YPR168W'
YBL094C'	YJR091C'
YBL094C'	YMR047C'
YBL095W'	YBR162C'
YBL095W'	YLR453C'
YBL097W'	YLR373C'
YBL098W'	YDL226C'
YBL099W'	YBR017C'
YBL099W'	YBR039W'
YBL099W'	YBR088C'
YBL099W'	YBR114W'
YBL099W'	YBR217W'
YBL099W'	YBR223C'
YBL099W'	YBR264C'
YBL099W'	YBR288C'
YBL099W'	YCR001W'
YBL099W'	YCR014C'
YBL099W'	YCR079W'
YBL099W'	YDL004W'
YBL099W'	YDL013W'
YBL099W'	YDL017W'
YBL099W'	YDL029W'
YBL099W'	YDL132W'
YBL099W'	YDL147W'
YBL099W'	YDL164C'
YBL099W'	YDL181W'
YBL099W'	YDL200C'
YBL099W'	YDR075W'
YBL099W'	YDR131C'
YBL099W'	YDR143C'
YBL099W'	YDR200C'
YBL099W'	YDR227W'
YBL099W'	YDR298C'
YBL099W'	YDR322C-A'
YBL099W'	YDR377W'
YBL099W'	YDR419W'
YBL099W'	YDR523C'
YBL099W'	YER059W'
YBL099W'	YER100W'
YBL099W'	YER133W'
YBL099W'	YER142C'
YBL099W'	YER161C'
YBL099W'	YER171W'
YBL099W'	YER173W'
YBL099W'	YFR028C'
YBL099W'	YGL081W'
YBL099W'	YGL131C'
YBL099W'	YGL137W'
YBL099W'	YGL163C'
YBL099W'	YGR040W'
YBL099W'	YGR092W'
YBL099W'	YGR123C'
YBL099W'	YGR240C'
YBL099W'	YGR262C'
YBL099W'	YHR030C'
YBL099W'	YHR135C'
YBL099W'	YHR166C'
YBL099W'	YIL007C'
YBL099W'	YIL066C'
YBL099W'	YJL044C'
YBL099W'	YJL087C'
YBL099W'	YJL098W'
YBL099W'	YJL106W'
YBL099W'	YJL173C'
YBL099W'	YJL180C'
YBL099W'	YJR121W'
YBL099W'	YKL016C'
YBL099W'	YKL193C'
YBL099W'	YKL215C'
YBL099W'	YKR036C'
YBL099W'	YLL019C'
YBL099W'	YLR148W'
YBL099W'	YLR186W'
YBL099W'	YLR222C'
YBL099W'	YLR238W'
YBL099W'	YLR295C'
YBL099W'	YLR320W'
YBL099W'	YLR340W'
YBL099W'	YLR442C'
YBL099W'	YML064C'
YBL099W'	YML081C-A'
YBL099W'	YMR059W'
YBL099W'	YMR106C'
YBL099W'	YMR284W'
YBL099W'	YNL012W'
YBL099W'	YNL061W'
YBL099W'	YNL090W'
YBL099W'	YNL113W'
YBL099W'	YNL182C'
YBL099W'	YNL290W'
YBL099W'	YNL311C'
YBL099W'	YNL315C'
YBL099W'	YOL094C'
YBL099W'	YOL115W'
YBL099W'	YOL133W'
YBL099W'	YOR181W'
YBL099W'	YOR386W'
YBL099W'	YPL078C'
YBL099W'	YPL140C'
YBL099W'	YPL149W'
YBL099W'	YPL150W'
YBL099W'	YPL153C'
YBL099W'	YPL164C'
YBL099W'	YPL204W'
YBL099W'	YPL271W'
YBL099W'	YPR020W'
YBL099W'	YPR110C'
YBL099W'	YPR111W'
YBL100C'	YJL070C'
YBL100W-A'	YGR161W-B'
YBL100W-A'	YJL162C'
YBL100W-A'	YNL229C'
YBL100W-A'	YNL307C'
YBL101C'	YER125W'
YBL101C'	YER177W'
YBL101C'	YJL203W'
YBL101C'	YOL122C'
YBL102W'	YDR414C'
YBL102W'	YFL058W'
YBL102W'	YGR068C'
YBL102W'	YLR083C'
YBL102W'	YLR338W'
YBL102W'	YLR453C'
YBL102W'	YOR036W'
YBL103C'	YDL126C'
YBL103C'	YDR212W'
YBL103C'	YDR448W'
YBL103C'	YFR021W'
YBL103C'	YHR099W'
YBL103C'	YHR186C'
YBL103C'	YIR023W'
YBL103C'	YJL176C'
YBL103C'	YJR066W'
YBL103C'	YLR423C'
YBL103C'	YML091C'
YBL103C'	YMR033W'
YBL103C'	YNL006W'
YBL103C'	YNL076W'
YBL103C'	YNL098C'
YBL103C'	YNR023W'
YBL103C'	YOL067C'
YBL103C'	YOL108C'
YBL103C'	YPL204W'
YBL104C'	YDL132W'
YBL104C'	YDR316W'
YBL104C'	YGL190C'
YBL104C'	YLR096W'
YBL104C'	YNL054W'
YBL104C'	YNL307C'
YBL104C'	YOR080W'
YBL104C'	YPL204W'
YBL104C'	YPL259C'
YBL105C'	YBR045C'
YBL105C'	YBR059C'
YBL105C'	YBR160W'
YBL105C'	YCL027W'
YBL105C'	YCR030C'
YBL105C'	YEL002C'
YBL105C'	YER118C'
YBL105C'	YER165W'
YBL105C'	YFR024C-A'
YBL105C'	YGL022W'
YBL105C'	YGR221C'
YBL105C'	YGR254W'
YBL105C'	YJL002C'
YBL105C'	YJL020C'
YBL105C'	YML109W'
YBL105C'	YMR149W'
YBL105C'	YOL083W'
YBL105C'	YOR231W'
YBL105C'	YPR154W'
YBL105C'	YPR165W'
YBL106C'	YCL017C'
YBL106C'	YGR009C'
YBL106C'	YGR172C'
YBL106C'	YHR098C'
YBL106C'	YHR161C'
YBL106C'	YIL033C'
YBL106C'	YKR030W'
YBL106C'	YLR206W'
YBL106C'	YLR423C'
YBL106C'	YNL094W'
YBL106C'	YOR197W'
YBL106C'	YPL174C'
YBL107C'	YML116W'
YBL108W'	YHR135C'
YBL112C'	YML064C'
YBL113C'	YLR348C'
YBR001C'	YDR099W'
YBR001C'	YHR102W'
YBR001C'	YJL020C'
YBR003W'	YER022W'
YBR003W'	YJR022W'
YBR003W'	YLR310C'
YBR004C'	YLR082C'
YBR006W'	YDR382W'
YBR006W'	YKL023W'
YBR007C'	YOL133W'
YBR008C'	YMR047C'
YBR010W'	YCR084C'
YBR010W'	YDL159W'
YBR010W'	YDL200C'
YBR010W'	YDR224C'
YBR010W'	YDR225W'
YBR010W'	YDR227W'
YBR010W'	YDR440W'
YBR010W'	YDR477W'
YBR010W'	YER142C'
YBR010W'	YGL194C'
YBR010W'	YIL035C'
YBR010W'	YJL081C'
YBR010W'	YJL115W'
YBR010W'	YJL168C'
YBR010W'	YKL103C'
YBR010W'	YKR029C'
YBR010W'	YLR442C'
YBR010W'	YNL030W'
YBR010W'	YPL209C'
YBR011C'	YBR055C'
YBR011C'	YBR109C'
YBR011C'	YBR217W'
YBR011C'	YDL203C'
YBR011C'	YDR129C'
YBR011C'	YGL100W'
YBR011C'	YGL120C'
YBR011C'	YGL237C'
YBR011C'	YHR030C'
YBR011C'	YJR062C'
YBR011C'	YKL108W'
YBR011C'	YLR371W'
YBR011C'	YLR425W'
YBR011C'	YMR267W'
YBR011C'	YNL135C'
YBR011C'	YNL180C'
YBR011C'	YNL244C'
YBR011C'	YPL066W'
YBR011C'	YPL111W'
YBR011C'	YPL153C'
YBR011C'	YPL204W'
YBR012C'	YPL221W'
YBR012W-B'	YLR116W'
YBR012W-B'	YLR373C'
YBR012W-B'	YMR032W'
YBR013C'	YGR292W'
YBR014C'	YBR101C'
YBR014C'	YBR288C'
YBR014C'	YDL100C'
YBR014C'	YJR091C'
YBR014C'	YPR086W'
YBR015C'	YGR260W'
YBR017C'	YBR019C'
YBR017C'	YBR072W'
YBR017C'	YBR120C'
YBR017C'	YBR127C'
YBR017C'	YBR196C'
YBR017C'	YBR205W'
YBR017C'	YBR247C'
YBR017C'	YCL018W'
YBR017C'	YDL063C'
YBR017C'	YDL204W'
YBR017C'	YDL229W'
YBR017C'	YDR002W'
YBR017C'	YDR062W'
YBR017C'	YDR071C'
YBR017C'	YDR127W'
YBR017C'	YDR190C'
YBR017C'	YDR192C'
YBR017C'	YDR216W'
YBR017C'	YDR394W'
YBR017C'	YEL050C'
YBR017C'	YEL051W'
YBR017C'	YEL060C'
YBR017C'	YER110C'
YBR017C'	YER165W'
YBR017C'	YER177W'
YBR017C'	YFL037W'
YBR017C'	YFR030W'
YBR017C'	YFR053C'
YBR017C'	YGL008C'
YBR017C'	YGL105W'
YBR017C'	YGL122C'
YBR017C'	YGL195W'
YBR017C'	YGL256W'
YBR017C'	YGR005C'
YBR017C'	YGR094W'
YBR017C'	YGR119C'
YBR017C'	YGR254W'
YBR017C'	YGR282C'
YBR017C'	YHL007C'
YBR017C'	YHL030W'
YBR017C'	YHL034C'
YBR017C'	YHR020W'
YBR017C'	YHR089C'
YBR017C'	YIL061C'
YBR017C'	YIL094C'
YBR017C'	YIL124W'
YBR017C'	YJL052W'
YBR017C'	YJR009C'
YBR017C'	YJR045C'
YBR017C'	YJR077C'
YBR017C'	YKL009W'
YBR017C'	YKL060C'
YBR017C'	YKL068W'
YBR017C'	YKL104C'
YBR017C'	YKL120W'
YBR017C'	YKL212W'
YBR017C'	YKR046C'
YBR017C'	YLL018C'
YBR017C'	YLR044C'
YBR017C'	YLR259C'
YBR017C'	YLR293C'
YBR017C'	YLR310C'
YBR017C'	YLR355C'
YBR017C'	YML085C'
YBR017C'	YML124C'
YBR017C'	YMR012W'
YBR017C'	YMR047C'
YBR017C'	YMR105C'
YBR017C'	YMR108W'
YBR017C'	YMR145C'
YBR017C'	YMR241W'
YBR017C'	YNL035C'
YBR017C'	YNL037C'
YBR017C'	YNL124W'
YBR017C'	YNL169C'
YBR017C'	YNR069C'
YBR017C'	YOL123W'
YBR017C'	YOR098C'
YBR017C'	YOR141C'
YBR017C'	YOR176W'
YBR017C'	YOR185C'
YBR017C'	YOR259C'
YBR017C'	YOR317W'
YBR017C'	YOR374W'
YBR017C'	YOR375C'
YBR017C'	YPL049C'
YBR017C'	YPL240C'
YBR017C'	YPL266W'
YBR018C'	YDL047W'
YBR018C'	YDL134C'
YBR018C'	YDR128W'
YBR018C'	YDR142C'
YBR018C'	YDR165W'
YBR018C'	YDR398W'
YBR018C'	YER081W'
YBR018C'	YER123W'
YBR018C'	YFR021W'
YBR018C'	YGL137W'
YBR018C'	YGL180W'
YBR018C'	YHR030C'
YBR018C'	YKL108W'
YBR018C'	YLR229C'
YBR018C'	YML115C'
YBR018C'	YMR106C'
YBR018C'	YNL161W'
YBR018C'	YOL062C'
YBR018C'	YOL139C'
YBR018C'	YPL031C'
[truncated: 22,743 more rows]
