# Supplementary material for: Method for Essential Protein Prediction Based on a Novel Weighted Protein-Domain Interaction Network
Source: Front Genet. 2021 Mar 17;12:645932. doi: 10.3389/fgene.2021.645932 (PMC8010314; doi:10.3389/fgene.2021.645932)
Supplement: Supplementary file 4 [file Table_4.XLS]

## Sheet: Sheet1
YLR331C'	YBL058W'
YLR332W'	YBR123C'
YLR333C'	YDL014W'
YLR334C'	YDR155C'
YLR335W'	YDR362C'
YLR336C'	YDR381W'
YLR337C'	YEL026W'
YLR338W'	YGR047C'
YLR339C'	YML104C'
YLR295C'	YOR110W'
YLR296W'	YPL007C'
YLR297W'	YAR002C-A'
YLR298C'	YBL002W'
YLR299W'	YBL003C'
YLR300W'	YBL075C'
YLR301W'	YBR009C'
YLR302C'	YBR010W'
YLR303W'	YDR086C'
YLR304C'	YDR174W'
YLR305C'	YDR381W'
YLR306W'	YDR519W'
YLR307W'	YGL008C'
YLR308W'	YGL049C'
YLR309C'	YGL055W'
YLR310C'	YGL200C'
YLR311C'	YGR231C'
YLR312C'	YIL035C'
YLR313C'	YJL034W'
YLR314C'	YKR072C'
YLR315W'	YLR075W'
YLR316C'	YLR150W'
YLR274W'	YLR342W'
YLR275W'	YML012W'
YLR276C'	YMR072W'
YLR277C'	YMR214W'
YLR278C'	YNL055C'
YLR279W'	YNL121C'
YLR280C'	YOL012C'
YLR281C'	YOR058C'
YLR282C'	YPL128C'
YLR283W'	YPL146C'
YLR284C'	YBL003C'
YLR285W'	YBR010W'
YLR286C'	YDR174W'
YLR287C'	YDR190C'
YLR287C-A'	YDR227W'
YLR288C'	YDR334W'
YLR289W'	YDR485C'
YLR290C'	YJL081C'
YLR291C'	YLR085C'
YLR292C'	YML041C'
YLR293C'	YOL012C'
YLR294C'	YPL216W'
YLR253W'	YPL235W'
YLR254C'	YBR023C'
YLR255C'	YBR185C'
YLR256W'	YDL080C'
YLR257W'	YDL134C'
YLR258W'	YDL156W'
YLR259C'	YDL188C'
YLR260W'	YGL190C'
YLR261C'	YGR161C'
YLR262C'	YHR132W-A'
YLR262C-A'	YIL130W'
YLR263W'	YML109W'
YLR264W'	YMR273C'
YLR265C'	YNL209W'
YLR266C'	YOR014W'
YLR267W'	YPL152W'
YLR268W'	YLR150W'
YLR269C'	YAL026C'
YLR270W'	YDR381W'
YLR271W'	YIL035C'
YLR272C'	YKR071C'
YLR273C'	YML104C'
YLR232W'	YOR061W'
YLR233C'	YPL224C'
YLR234W'	YAR010C'
YLR235C'	YBL003C'
YLR236C'	YBR010W'
YLR237W'	YBR299W'
YLR238W'	YCR093W'
YLR239C'	YDL053C'
YLR240W'	YDL081C'
YLR241W'	YDR087C'
YLR242C'	YDR174W'
YLR243W'	YDR252W'
YLR244C'	YEL026W'
YLR245C'	YER013W'
YLR246W'	YER068W'
YLR247C'	YFL016C'
YLR248W'	YHR121W'
YLR249W'	YHR193C'
YLR250W'	YKL054C'
YLR251W'	YLR177W'
YLR252W'	YNR052C'
YLR209C'	YER162C'
YLR210W'	YHR158C'
YLR211C'	YNL312W'
YLR212C'	YML069W'
YLR213C'	YAL029C'
YLR214W'	YBR109C'
YLR215C'	YCR009C'
YLR216C'	YCR028C-A'
YLR217W'	YCR087C-A'
YLR218C'	YDL014W'
YLR219W'	YDL156W'
YLR220W'	YDR060W'
YLR221C'	YDR174W'
YLR222C'	YDR381W'
YLR223C'	YDR388W'
YLR224W'	YDR412W'
YLR225C'	YDR507C'
YLR226W'	YGL106W'
YLR227C'	YGR086C'
YLR228C'	YGR237C'
YLR229C'	YHR121W'
YLR230W'	YIL095W'
YLR231C'	YIL105C'
YLR189C'	YIL148W'
YLR190W'	YKL191W'
YLR191W'	YLL018C'
YLR192C'	YLR175W'
YLR193C'	YLR429W'
YLR194C'	YML095C'
YLR195C'	YMR078C'
YLR196W'	YNL106C'
YLR197W'	YNL312W'
YLR198C'	YOL077C'
YLR199C'	YOR206W'
YLR200W'	YOR294W'
YLR201C'	YOR326W'
YLR202C'	YPL004C'
YLR203C'	YPL022W'
YLR204W'	YPL146C'
YLR205C'	YPR169W'
YLR206W'	YPR171W'
YLR207W'	YML096W'
YLR208W'	YBR167C'
YLR167W'	YBR257W'
YLR168C'	YHR062C'
YLR169W'	YNL221C'
YLR170C'	YER110C'
YLR171W'	YDR381W'
YLR172C'	YGR032W'
YLR173W'	YIR010W'
YLR174W'	YMR117C'
YLR175W'	YPL233W'
YLR176C'	YKL155C'
YLR177W'	YAL046C'
YLR178C'	YBL076C'
YLR179C'	YBL101C'
YLR180W'	YBR119W'
YLR181C'	YDL199C'
YLR182W'	YDR195W'
YLR183C'	YGR156W'
YLR184W'	YJL052W'
YLR185W'	YJR093C'
YLR186W'	YKL059C'
YLR187W'	YLR115W'
YLR188W'	YLR277C'
YLR140W'	YLR303W'
YLR141W'	YCR087C-A'
YLR142W'	YDR060W'
YLR143W'	YDR412W'
YLR144C'	YIL036W'
YLR145W'	YKL172W'
YLR146C'	YLR197W'
YLR147C'	YOR310C'
YLR148W'	YPL146C'
YLR149C'	YPR169W'
YLR150W'	YMR124W'
YLR151C'	YGL167C'
YLR152C'	YKR093W'
YLR153C'	YNL087W'
YLR154C'	YNL327W'
YLR155C'	YAL060W'
YLR156W'	YGR067C'
YLR162W'	YIL130W'
YLR163C'	YLR335W'
YLR164W'	YLR347C'
YLR165C'	YNL189W'
YLR166C'	YBR175W'
YLR119W'	YDR469W'
YLR120C'	YER062C'
YLR121C'	YLR015W'
YLR122C'	YPL138C'
YLR123C'	YAR010C'
YLR124W'	YBL002W'
YLR125W'	YBL003C'
YLR126C'	YBR009C'
YLR127C'	YBR010W'
YLR128W'	YCR028C-A'
YLR129W'	YDL022W'
YLR130C'	YDL140C'
YLR131C'	YDL233W'
YLR132C'	YDR129C'
YLR133W'	YDR174W'
YLR134W'	YDR264C'
YLR135W'	YDR385W'
YLR136C'	YDR477W'
YLR137W'	YDR495C'
YLR138W'	YDR499W'
YLR139C'	YDR513W'
YLR096W'	YEL002C'
YLR097C'	YEL030W'
YLR098C'	YER087C-B'
YLR099C'	YFL014W'
YLR100W'	YGL106W'
YLR101C'	YGR008C'
YLR102C'	YGR080W'
YLR103C'	YGR086C'
YLR104W'	YHR164C'
YLR105C'	YJL173C'
YLR106C'	YKL154W'
YLR107W'	YLR314C'
YLR108C'	YLR429W'
YLR109W'	YMR089C'
YLR110C'	YNL263C'
YLR111W'	YNL312W'
YLR112W'	YOR355W'
YLR113W'	YPL004C'
YLR114C'	YPL084W'
YLR115W'	YPL240C'
YLR116W'	YAR015W'
YLR117C'	YAR042W'
YLR118C'	YDL164C'
YLR074C'	YDR148C'
YLR075W'	YDR183W'
YLR076C'	YFR024C'
YLR077W'	YHR205W'
YLR078C'	YKR089C'
YLR079W'	YNL329C'
YLR080W'	YOL122C'
YLR081W'	YOR326W'
YLR082C'	YAL062W'
YLR083C'	YBR079C'
YLR084C'	YBR093C'
YLR085C'	YCR038C'
YLR086W'	YDR155C'
YLR087C'	YFR055W'
YLR088W'	YGL245W'
YLR089C'	YIL035C'
YLR090W'	YNL209W'
YLR091W'	YOR361C'
YLR092W'	YOR375C'
YLR093C'	YCR053W'
YLR094C'	YHR197W'
YLR095C'	YHR216W'
YLR051C'	YLR432W'
YLR052W'	YML056C'
YLR053C'	YBL003C'
YLR054C'	YBR009C'
YLR055C'	YBR097W'
YLR056W'	YDR174W'
YLR057W'	YDR320C'
YLR058C'	YDR420W'
YLR059C'	YER060W'
YLR060W'	YGL207W'
YLR061W'	YGL241W'
YLR062C'	YIL035C'
YLR063W'	YJL001W'
YLR064W'	YJL042W'
YLR065C'	YJR114W'
YLR066W'	YKR048C'
YLR067C'	YML010W'
YLR068W'	YML014W'
YLR069C'	YML069W'
YLR070C'	YMR072W'
YLR071C'	YOL012C'
YLR072W'	YOL054W'
YLR073C'	YPR184W'
YLR031W'	YAL017W'
YLR032W'	YBL046W'
YLR033W'	YBR009C'
YLR034C'	YBR010W'
YLR035C'	YCL011C'
YLR036C'	YCR028C-A'
YLR037C'	YDR054C'
YLR038C'	YDR174W'
YLR039C'	YEL023C'
YLR040C'	YER095W'
YLR041W'	YGL207W'
YLR042C'	YGL241W'
YLR043C'	YHL024W'
YLR044C'	YHR052W'
YLR045C'	YHR089C'
YLR046C'	YIL035C'
YLR047C'	YIL148W'
YLR048W'	YIL173W'
YLR049C'	YJL034W'
YLR050C'	YKR048C'
YLR009W'	YLR150W'
YLR010C'	YLR153C'
YLR011W'	YML012W'
YLR012C'	YML069W'
YLR013W'	YML103C'
YLR014C'	YML109W'
YLR015W'	YMR044W'
YLR016C'	YMR072W'
YLR017W'	YNL102W'
YLR018C'	YNL201C'
YLR019W'	YOR058C'
YLR020C'	YOR061W'
YLR021W'	YOR159C'
YLR022C'	YPL127C'
YLR023C'	YPR052C'
YLR024C'	YBR215W'
YLR025W'	YBR072W'
YLR026C'	YDR171W'
YLR027C'	YLR259C'
YLR028C'	YNL246W'
YLR029C'	YBR079C'
YLR030W'	YMR229C'
YLL015W'	YCR028C-A'
YLL014W'	YOR358W'
YLL013C'	YER062C'
YLL012W'	YDR022C'
YLL011W'	YER062C'
YLL010C'	YER069W'
YLL009C'	YJL163C'
YLL008W'	YOR048C'
YLL007C'	YOR346W'
YLL006W'	YBL023C'
YLL005C'	YDL014W'
YLL004W'	YDR283C'
YLL003W'	YDR381W'
YLL002W'	YIL070C'
YLL001W'	YLR150W'
YLR001C'	YLR175W'
YLR002C'	YNL308C'
YLR003C'	YOL041C'
YLR004C'	YOR243C'
YLR005W'	YDL199C'
YLR006C'	YDR378C'
YLR007W'	YER146W'
YLR008C'	YJR022W'
YLL035W'	YMR268C'
YLL034C'	YBR017C'
YLL033W'	YCR028C-A'
YLL032C'	YGL105W'
YLL031C'	YGL229C'
YLL030C'	YGL245W'
YLL029W'	YLR045C'
YLL028W'	YLR175W'
YLL027W'	YNL183C'
YLL026W'	YNL238W'
YLL025W'	YHR127W'
YLL024C'	YLR006C'
YLL023C'	YNL102W'
YLL022C'	YOR355W'
YLL021W'	YPL240C'
YLL020C'	YLR150W'
YLL019C'	YNL247W'
YLL018C'	YNL265C'
YLL017W'	YOL062C'
YLL016W'	YGR093W'
YLL057C'	YJL200C'
YLL056C'	YKR006C'
YLL055W'	YLR399C'
YLL054C'	YGL022W'
YLL053C'	YGR170W'
YLL052C'	YKR101W'
YLL051C'	YLR347C'
YLL050C'	YLR387C'
YLL049W'	YMR025W'
YLL048C'	YMR205C'
YLL047W'	YNL209W'
YLL046C'	YOR113W'
YLL045C'	YPL167C'
YLL044W'	YFR050C'
YLL043W'	YGL011C'
YLL042C'	YGR135W'
YLL041C'	YGR253C'
YLL040C'	YJL001W'
YLL039C'	YML092C'
YLL038C'	YMR314W'
YLL037W'	YOL038W'
YLL036C'	YOR362C'
SNR64'	YPR103W'
SNR38'	YHR114W'
SNR69'	YIL123W'
SNR42'	YLR095C'
YLL065W'	YLR150W'
YLL064C'	YLR454W'
YLL063C'	YOR284W'
YLL062C'	YPR191W'
YLL061W'	YDR075W'
YLL060C'	YDR293C'
YLL059C'	YGR063C'
YLL058W'	YML010W'
YKL200C'	YNL201C'
YKL162C-A'	YJL148W'
YKR035C'	YBL003C'
YKL201C'	YBR010W'
YKL199C'	YGR068C'
YKR085C'	YPR031W'
YKR086W'	YBL079W'
YKR087C'	YIL063C'
YKR088C'	YLR240W'
YKR089C'	YPL061W'
YKR090W'	YPR160W'
YKR091W'	YAL024C'
YKR092C'	YBR155W'
YKR093W'	YDL126C'
YKR094C'	YDR283C'
YKR095W'	YDR388W'
YKR096W'	YHR064C'
YKR097W'	YLR249W'
YKR098C'	YER030W'
YKR099W'	YML105C'
YKR100C'	YOL087C'
YKR101W'	YAL020C'
YKR102W'	YBR019C'
YKR103W'	YCR009C'
YKR104W'	YDR174W'
YKR105C'	YDR385W'
YKR062W'	YDR388W'
YKR063C'	YEL037C'
YKR064W'	YGL106W'
YKR065C'	YGR258C'
YKR066C'	YHR103W'
YKR067W'	YIL103W'
YKR068C'	YKL191W'
YKR069W'	YLR384C'
YKR070W'	YLR429W'
YKR071C'	YNL271C'
YKR072C'	YCR030C'
YKR073C'	YDL148C'
YKR074W'	YDL215C'
YKR075C'	YDR040C'
YKR076W'	YGR074W'
YKR077W'	YHL008C'
YKR078W'	YHL009W-B'
YKR079C'	YHR042W'
YKR080W'	YHR165C'
YKR081C'	YJR080C'
YKR082W'	YJR105W'
YKR083C'	YLR147C'
YKR084C'	YLR347C'
YKR038C'	YMR029C'
YKR039W'	YNL087W'
YKR040C'	YOR159C'
YKR041W'	YPR182W'
YKR042W'	YKL171W'
YKR043C'	YMR207C'
YKR044W'	YOR001W'
YKR045C'	YDR129C'
YKR046C'	YDR388W'
YKR047W'	YGL106W'
YKR048C'	YLR429W'
YKR049C'	YMR153W'
YKR050W'	YPL146C'
YKR051W'	YGL240W'
YKR052C'	YDR087C'
YKR053C'	YDR289C'
YKR054C'	YLR045C'
YKR055W'	YLR259C'
YKR056W'	YBR072W'
YKR057W'	YDR381W'
YKR058W'	YDR388W'
YKR060W'	YBR193C'
YKR061W'	YBR253W'
YKR016W'	YDL005C'
YKR017C'	YDR308C'
YKR018C'	YDR381W'
YKR019C'	YER022W'
YKR020W'	YGL025C'
YKR021W'	YGL127C'
YKR022C'	YGR198W'
YKR023W'	YHR041C'
YKR024C'	YHR058C'
YKR025W'	YHR121W'
YKR026C'	YLR150W'
YKR027W'	YNR010W'
YKR028W'	YOL051W'
YKR029C'	YOL135C'
YKR030W'	YOR174W'
YKR031C'	YPR070W'
YKR032W'	YPR168W'
YKR033C'	YDR388W'
YKR034W'	YFR031C'
YKR035W-A'	YGR135W'
YKR036C'	YLR086W'
YKR037C'	YLR272C'
YKL006C-A'	YBL002W'
YKL006W'	YBR010W'
YKL005C'	YBR081C'
YKL004W'	YDR174W'
YKL003C'	YDR176W'
YKL002W'	YJL052W'
YKL001C'	YMR223W'
YKR001C'	YOL067C'
YKR002W'	YBR109C'
YKR003W'	YBR127C'
YKR004C'	YDR171W'
YKR005C'	YDR388W'
YKR006C'	YGL106W'
YKR007W'	YLR429W'
YKR008W'	YNL106C'
YKR009C'	YOL016C'
YKR010C'	YOR326W'
YKR011C'	YPR171W'
YKR012C'	YGR086C'
YKR013W'	YAL039C'
YKR014C'	YBR010W'
YKR015C'	YBR125C'
YKL028W'	YBR245C'
YKL027W'	YCL040W'
YKL026C'	YCR028C-A'
YKL025C'	YDL014W'
YKL024C'	YDL126C'
YKL023W'	YDL215C'
YKL022C'	YDR152W'
YKL021C'	YDR174W'
YKL020C'	YDR306C'
YKL019W'	YDR388W'
YKL018W'	YEL056W'
YKL017C'	YFL013C'
YKL016C'	YFL021W'
YKL015W'	YGL207W'
YKL014C'	YIL070C'
YKL013C'	YJL115W'
YKL012W'	YJL173C'
YKL011C'	YKR048C'
YKL010C'	YKR081C'
YKL009W'	YLL022C'
YKL008C'	YLR150W'
YKL007W'	YLR175W'
YKL051W'	YLR310C'
YKL050C'	YLR372W'
YKL049C'	YML069W'
YKL048C'	YMR044W'
YKL047W'	YMR072W'
YKL046C'	YMR284W'
YKL045W'	YNL312W'
YKL044W'	YOL006C'
YKL043W'	YOL031C'
YKL042W'	YOL054W'
YKL041W'	YOL077C'
YKL040C'	YOR191W'
YKL039W'	YOR217W'
YKL038W'	YPL001W'
YKL037W'	YPR052C'
YKL036C'	YBL002W'
YKL035W'	YBL094C'
YKL034W'	YBR090C-A'
YKL033W'	YBR245C'
YKL032C'	YCL016C'
YKL031W'	YDL048C'
YKL030W'	YDL117W'
YKL029C'	YDR174W'
YKL072W'	YDR176W'
YKL071W'	YEL056W'
YKL070W'	YFL004W'
YKL069W'	YGL097W'
YKL068W'	YGL122C'
YKL067W'	YGL207W'
YKL066W'	YGR081C'
YKL065C'	YGR160W'
YKL064W'	YIL070C'
YKL063C'	YIL168W'
YKL062W'	YJL115W'
YKL061W'	YKL010C'
YKL060C'	YKR048C'
YKL059C'	YLL022C'
YKL058W'	YLR150W'
YKL057C'	YML069W'
YKL056C'	YMR044W'
YKL055C'	YMR072W'
YKL054C'	YMR106C'
YKL053C-A'	YMR284W'
YKL053W'	YMR288W'
YKL052C'	YNL054W'
YKL093W'	YNL167C'
YKL092C'	YNL326C'
YKL091C'	YNL329C'
YKL090W'	YOL006C'
YKL089W'	YOL027C'
YKL088W'	YOL054W'
YKL087C'	YOR172W'
YKL086W'	YPL001W'
YKL085W'	YPL075W'
YKL084W'	YPR052C'
YKL082C'	YBR189W'
YKL083W'	YGL122C'
YKL081W'	YDR388W'
YKL080W'	YGL106W'
YKL079W'	YLR244C'
YKL078W'	YMR186W'
YKL077W'	YOR326W'
YKL076C'	YBL003C'
YKL075C'	YBL101W-B'
YKL074C'	YBR010W'
YKL073W'	YDL102W'
YKL115C'	YDR174W'
YKL114C'	YER007W'
YKL113C'	YER076C'
YKL112W'	YML127W'
YKL111C'	YMR035W'
YKL110C'	YMR196W'
YKL109W'	YOR261C'
YKL108W'	YBL084C'
YKL107W'	YDR381W'
YKL106W'	YDR378C'
YKL105C'	YER029C'
YKL104C'	YGR074W'
YKL103C'	YDL076C'
YKL102C'	YLL040C'
YKL101W'	YLR347C'
YKL100C'	YBL034C'
YKL099C'	YBR072W'
YKL098W'	YBR109C'
YKL097C'	YBR112C'
YKL097W-A'	YBR234C'
YKL096W'	YDL131W'
YKL095W'	YDL182W'
YKL094W'	YDL215C'
YKL136W'	YDR129C'
YKL135C'	YDR177W'
YKL134C'	YDR363W-A'
YKL133C'	YDR388W'
YKL132C'	YDR397C'
YKL131W'	YEL030W'
YKL130C'	YER098W'
YKL129C'	YFR034C'
YKL128C'	YGL106W'
YKL127W'	YGR116W'
YKL126W'	YIL094C'
YKL125W'	YIL116W'
YKL124W'	YIL126W'
YKL123W'	YIL148W'
YKL122C'	YKL165C-A'
YKL121W'	YLR177W'
YKL120W'	YLR226W'
YKL119C'	YLR320W'
YKL118W'	YLR384C'
YKL117W'	YML017W'
YKL116C'	YML072C'
YKL159C'	YMR028W'
YKL158W'	YMR108W'
YKL157W'	YOR046C'
YKL156W'	YOR198C'
YKL155C'	YOR329C'
YKL154W'	YPL084W'
YKL153W'	YPL085W'
YKL152C'	YPL183C'
YKL151C'	YPR042C'
YKL150W'	YPR127W'
YKL149C'	YBL002W'
YKL148C'	YBL003C'
YKL147C'	YBR009C'
YKL146W'	YBR010W'
YKL145W'	YDL053C'
YKL144C'	YDR174W'
YKL143W'	YDR310C'
YKL142W'	YDR381W'
YKL141W'	YGR167W'
YKL140W'	YHR118C'
YKL139W'	YJL087C'
YKL138C'	YLL004W'
YKL137W'	YLR150W'
YKL181W'	YLR185W'
YKL180W'	YML007W'
YKL179C'	YML065W'
YKL178C'	YMR025W'
YKL177W'	YMR072W'
YKL176C'	YMR233W'
YKL175W'	YOR294W'
YKL174C'	YPL001W'
YKL173W'	YPL216W'
YKL172W'	YPR052C'
YKL171W'	YPR162C'
YKL170W'	YAR070C'
YKL169C'	YIR026C'
YKL168C'	YKL210W'
YKL167C'	YMR083W'
YKL166C'	YER151C'
YKL165C'	YBR127C'
YKL164C'	YJL047C'
YKL163W'	YMR083W'
YKL162C'	YOR159C'
YKL161C'	YPR056W'
YKL160W'	YGR126W'
YKL206C'	YAL016W'
YKL205W'	YAL017W'
YKL204W'	YAL019W'
YKL203C'	YBL035C'
YKL202W'	YBR247C'
YKL197C'	YCR042C'
YKL196C'	YCR087C-A'
YKL195W'	YDL233W'
YKL194C'	YDR055W'
YKL193C'	YDR104C'
YKL192C'	YDR155C'
YKL191W'	YDR429C'
YKL190W'	YDR505C'
YKL189W'	YEL030W'
YKL188C'	YER025W'
YKL187C'	YGL106W'
YKL186C'	YGL136C'
YKL185W'	YGR258C'
YKL184W'	YJL187C'
YKL183W'	YJR007W'
YKL182W'	YJR045C'
SNR128'	YKL182W'
SNR190'	YLL057C'
SNR37'	YLR127C'
SNR60'	YLR192C'
CEN10'	YLR259C'
SNR3'	YML028W'
YKL224C'	YMR089C'
YKL222C'	YMR116C'
YKL221W'	YMR146C'
YKL220C'	YMR186W'
YKL219W'	YMR205C'
YKL218C'	YMR309C'
YKL217W'	YNL244C'
YKL216W'	YNL250W'
YKL215C'	YOR093C'
YKL214C'	YOR361C'
YKL213C'	YPL066W'
YKL212W'	YPR041W'
YKL211C'	YPR116W'
YKL210W'	YBR198C'
YKL209C'	YDR069C'
YKL208W'	YLR055C'
YKL207W'	YMR223W'
YJR149W'	YOL148C'
YJR150C'	YPL254W'
YJR151C'	YDL053C'
YJR152W'	YDR059C'
YJR153W'	YER068W'
YJR154W'	YKL010C'
YJR155W'	YOR257W'
YJR156C'	YOR294W'
YJR157W'	YDL130W'
YJR158W'	YDR535C'
YJR159W'	YIL152W'
YJR160C'	YOL138C'
YJL136w-a'	YBR010W'
YJR025c-a'	YCL016C'
YJR135w-a'	YDR087C'
YJR092W'	YDR171W'
NC_001142'	YEL026W'
YJR127C'	YJR068W'
YJR128W'	YLR150W'
YJR129C'	YLR223C'
YJR130C'	YML105C'
YJR131W'	YNL290W'
YJR132W'	YOR217W'
YJR133W'	YGR285C'
YJR134C'	YIL002C'
YJR135C'	YJL204C'
YJR136C'	YMR232W'
YJR137C'	YEL015W'
YJR138W'	YNL050C'
YJR139C'	YAL013W'
YJR140C'	YIL084C'
YJR141W'	YMR263W'
YJR142W'	YNL097C'
YJR143C'	YNL330C'
YJR144W'	YOL004W'
YJR145C'	YPL139C'
YJR146W'	YPL181W'
YJR147W'	YBL075C'
YJR148W'	YBR115C'
YJR104C'	YDL215C'
YJR105W'	YER129W'
YJR106W'	YHL009W-B'
YJR107W'	YJL073W'
YJR108W'	YJL076W'
YJR109C'	YJR155W'
YJR110W'	YLR433C'
YJR111C'	YNL318C'
YJR112W'	YPR105C'
YJR113C'	YCR033W'
YJR114W'	YDR087C'
YJR115W'	YDR155C'
YJR116W'	YDR464W'
YJR117W'	YEL026W'
YJR118C'	YHR121W'
YJR119C'	YIL112W'
YJR120W'	YJR009C'
YJR121W'	YKR029C'
YJR122W'	YLR347C'
YJR123W'	YOR028C'
YJR124C'	YBR211C'
YJR125C'	YDL215C'
YJR126C'	YDR254W'
YJR082C'	YDR318W'
YJR083C'	YFR022W'
YJR084W'	YGR179C'
YJR085C'	YJR135C'
YJR086W'	YLR315W'
YJR087W'	YPL018W'
YJR088C'	YPR046W'
YJR089W'	YCR009C'
YJR090C'	YDR388W'
YJR091C'	YGR086C'
YJR093C'	YPL004C'
YJR094C'	YGL242C'
YJR094W-A'	YMR109W'
YJR095W'	YMR315W'
YJR096W'	YHR019C'
YJR097W'	YNL311C'
YJR098C'	YCR030C'
YJR099W'	YKL101W'
YJR100C'	YPL070W'
YJR101W'	YPR074C'
YJR102C'	YBR101C'
YJR103W'	YDL215C'
YJR059W'	YDR122W'
YJR060W'	YDR247W'
YJR061W'	YER029C'
YJR062C'	YGR013W'
YJR063W'	YGR074W'
YJR064W'	YIL061C'
YJR065C'	YKL012W'
YJR066W'	YLR147C'
YJR067C'	YLR275W'
YJR068W'	YML046W'
YJR069C'	YPL051W'
YJR070C'	YPR182W'
YJR071W'	YDR362C'
YJR072C'	YGR047C'
YJR073C'	YJR007W'
YJR074W'	YNL020C'
YJR075W'	YOR110W'
YJR076C'	YPL007C'
YJR077C'	YBR169C'
YJR078W'	YDR071C'
YJR079W'	YKR081C'
YJR080C'	YDL185W'
YJR036C'	YDR328C'
YJR037W'	YEL051W'
YJR038C'	YGR020C'
YJR039W'	YHR039C-B'
YJR040W'	YJR033C'
YJR041C'	YJR076C'
YJR042W'	YKL082C'
YJR043C'	YPR036W'
YJR044C'	YAL029C'
YJR045C'	YBR109C'
YJR046W'	YDR381W'
YJR047C'	YGL106W'
YJR048W'	YKL130C'
YJR049C'	YGL124C'
YJR050W'	YGR041W'
YJR051W'	YHR121W'
YJR052W'	YDR099W'
YJR053W'	YJL138C'
YJR054W'	YLL050C'
YJR055W'	YLR079W'
YJR056C'	YLR109W'
YJR057W'	YNL209W'
YJR058C'	YDR087C'
YJR011C'	YER062C'
YJR012C'	YHR064C'
YJR013W'	YDR191W'
YJR014W'	YGR285C'
YJR015W'	YHL039W'
YJR016C'	YNL094W'
YJR017C'	YOR188W'
YJR018W'	YER006W'
YJR019C'	YHR121W'
YJR020W'	Q0070'
YJR021C'	YBL005W'
YJR022W'	YCR089W'
YJR023C'	YDR229W'
YJR024C'	YGL040C'
YJR025C'	YJL034W'
YJR030C'	YLR454W'
YJR031C'	YOR257W'
YJR032W'	YPR075C'
YJR033C'	YLR106C'
YJR034W'	YML028W'
YJR035W'	YDL115C'
YJL011C'	YDL140C'
YJL010C'	YDL150W'
YJL009W'	YDR156W'
YJL008C'	YFL023W'
YJL007C'	YGL043W'
YJL006C'	YGL070C'
YJL005W'	YGR005C'
YJL004C'	YGR063C'
YJL003W'	YGR186W'
YJL002C'	YIL021W'
YJL001W'	YJL140W'
YJR001W'	YJL148W'
YJR002W'	YLR200W'
YJR003C'	YNL113W'
YJR004C'	YNL248C'
YJR005W'	YOL005C'
YJR006W'	YOR151C'
YJR007W'	YOR210W'
YJR008W'	YOR224C'
YJR009C'	YOR340C'
YJR010W'	YOR341W'
YJR010C-A'	YPL129W'
YJL033W'	YPR110C'
YJL032W'	YPR133C'
YJL031C'	YPR187W'
YJL030W'	YJR031C'
YJL029C'	YKR048C'
YJL028W'	YMR186W'
YJL027C'	YNL209W'
YJL026W'	YAL023C'
YJL025W'	YBL060W'
YJL024C'	YBR109C'
YJL023C'	YCR009C'
YJL022W'	YDR129C'
YJL021C'	YDR174W'
YJL020C'	YDR381W'
YJL019W'	YGL008C'
YJL018W'	YGR080W'
YJL017W'	YHR121W'
YJL016W'	YIL105C'
YJL015C'	YIL148W'
YJL014W'	YJL072C'
YJL013C'	YJL123C'
YJL012C'	YJR065C'
YJL055W'	YKR081C'
YJL054W'	YLL050C'
YJL053W'	YLR005W'
YJL052W'	YLR197W'
YJL051W'	YLR314C'
YJL050W'	YLR429W'
YJL049W'	YNL055C'
YJL048C'	YNR035C'
YJL047C'	YOR233W'
YJL046W'	YPL004C'
YJL045W'	YPL146C'
YJL044C'	YOR323C'
YJL043W'	YHR062C'
YJL042W'	YNL221C'
YJL041W'	YNL246W'
YJL039C'	YBR084W'
YJL038C'	YDR171W'
YJL037W'	YGR171C'
YJL036W'	YGR241C'
YJL035C'	YNL209W'
YJL034W'	YOR304W'
YJL078C'	YOR334W'
YJL077C'	YDR381W'
YJL076W'	YEL026W'
YJL075C'	YGR144W'
YJL074C'	YHR121W'
YJL073W'	YKR048C'
YJL072C'	YNL288W'
YJL071W'	YBL039C'
YJL070C'	YDR400W'
YJL069C'	YER012W'
YJL068C'	YER094C'
YJL067W'	YER110C'
YJL066C'	YGL011C'
YJL065C'	YGL096W'
YJL064W'	YGR135W'
YJL063C'	YGR167W'
YJL062W'	YGR253C'
YJL061W'	YJL001W'
YJL060W'	YKL206C'
YJL059W'	YKR054C'
YJL058C'	YLR199C'
YJL057C'	YML092C'
YJL056C'	YML119W'
YJL100W'	YMR314W'
YJL099W'	YOL038W'
YJL098W'	YOR157C'
YJL097W'	YOR362C'
YJL096W'	YBL017C'
YJL095W'	YBL086C'
YJL094C'	YBR258C'
YJL093C'	YDR155C'
YJL092W'	YDR469W'
YJL091C'	YEL034W'
YJL090C'	YER062C'
YJL089W'	YER122C'
YJL088W'	YFR009W'
YJL087C'	YGL014W'
YJL086C'	YGL086W'
YJL085W'	YHR029C'
YJL084C'	YHR119W'
YJL083W'	YJL138C'
YJL082W'	YJR009C'
YJL081C'	YJR094W-A'
YJL080C'	YKL018W'
YJL079C'	YKR056W'
YJL125C'	YLR015W'
YJL124C'	YLR150W'
YJL123C'	YLR249W'
YJL122W'	YMR083W'
YJL121C'	YMR186W'
YJL120W'	YNR016C'
YJL119C'	YPL138C'
YJL118W'	YDR381W'
YJL117W'	YDR412W'
YJL116C'	YOL041C'
YJL115W'	YOR294W'
YJL112W'	YPL217C'
YJL111W'	YPR112C'
YJL110C'	YGR129W'
YJL109C'	YJR050W'
YJL108C'	YMR213W'
YJL107C'	YBL082C'
YJL106W'	YBR107C'
YJL105W'	YBR253W'
YJL104W'	YDR308C'
YJL103C'	YER022W'
YJL102W'	YGL025C'
YJL101C'	YGL151W'
YJL146W'	YGR116W'
YJL145W'	YGR167W'
YJL144W'	YHR058C'
YJL143W'	YLR150W'
YJL142C'	YMR112C'
YJL141C'	YNL236W'
YJL140W'	YNR010W'
YJL139C'	YOL051W'
YJL138C'	YOR174W'
YJL137C'	YOR192C'
YJL136C'	YPR070W'
YJL135W'	YPR168W'
YJL134W'	YLL036C'
YJL133W'	YPR152C'
YJL132W'	YBL003C'
YJL131C'	YBR088C'
YJL130C'	YDR174W'
YJL129C'	YDR388W'
YJL128C'	YKR081C'
YJL127C'	YML102W'
YJL126W'	YPR018W'
YJL168C'	YLR423C'
YJL167W'	YDR145W'
YJL166W'	YDR167W'
YJL165C'	YDR176W'
YJL164C'	YDR381W'
YJL163C'	YGL014W'
YJL162C'	YGL112C'
YJL161W'	YGR274C'
YJL160C'	YHL009W-B'
YJL159W'	YJR090C'
YJL158C'	YML015C'
YJL157C'	YMR005W'
YJL156C'	YMR227C'
YJL155C'	YMR236W'
YJL154C'	YOL148C'
YJL153C'	YPL011C'
YJL152W'	YPL254W'
YJL151C'	YDR383C'
YJL150W'	YGR179C'
YJL149W'	YLR315W'
YJL148W'	YPL018W'
YJL147C'	YDR099W'
YJL188C'	YDR304C'
YJL187C'	YHR064C'
YJL186W'	YIR037W'
YJL185C'	YNL135C'
YJL184W'	YPL037C'
YJL183W'	YBL003C'
YJL182C'	YDR381W'
YJL181W'	YOR038C'
YJL180C'	YBR109C'
YJL179W'	YBR142W'
YJL178C'	YBR169C'
YJL177W'	YDR171W'
YJL176C'	YGL062W'
YJL175W'	YGL106W'
YJL174W'	YLR429W'
YJL173C'	YNL079C'
YJL172W'	YOL088C'
YJL171C'	YOR326W'
YJL170C'	YGL197W'
YJL169W'	YLR310C'
YJL211C'	YDR221W'
YJL210W'	YDR388W'
YJL209W'	YEL034W'
YJL208C'	YJL034W'
YJL207C'	YLR150W'
YJL206C'	YDR190C'
YJL206C-A'	YDR334W'
YJL204C'	YDR485C'
YJL203W'	YGR002C'
YJL202C'	YJL081C'
YJL201W'	YLL007C'
YJL200C'	YLR385C'
YJL199C'	YLR399C'
YJL198W'	YNL107W'
YJL197W'	YPL235W'
YJL196C'	YDL029W'
YJL195C'	YDR127W'
YJL194W'	YGR149W'
YJL193W'	YIL062C'
YJL192C'	YJR065C'
YJL191W'	YJR066W'
YJL190C'	YKL013C'
YJL189W'	YLR370C'
CEN1'	YLR429W'
YJL225C'	YMR276W'
YJL223C'	YNR035C'
YJL222W'	YOR206W'
YJL221C'	YAL062W'
YJL220W'	YDR121W'
YJL219W'	YFR013W'
YJL218W'	YGL133W'
YJL217W'	YGL224C'
YJL216C'	YLL021W'
YJL215C'	YLR095C'
YJL214W'	YLR424W'
YJL213W'	YMR321C'
YJL212C'	YOL006C'
YAR070C'	YOR304W'
YAR071W'	YPR052C'
YAR073W'	YBL002W'
YAR075W'	YBL003C'
YAL069W'	YBL075C'
YAL037c-a'	YBR011C'
YAR040c'	YDR174W'
YAR020C'	YDR319C'
YAR023C'	YDR346C'
YAR027W'	YDR381W'
YAR028W'	YIL150C'
YAR029W'	YKL109W'
YAR030C'	YKL143W'
YAR031W'	YLR186W'
YAR033W'	YLR405W'
YAR035W'	YMR210W'
YAR042W'	YNL055C'
YAR044W'	YBL085W'
YAR047C'	YBR198C'
YAR050W'	YER151C'
YAR053W'	YKL056C'
YAR060C'	YBR146W'
YAR061W'	YDR041W'
YAR062W'	YDR175C'
YAR064W'	YDR337W'
YAR066W'	YDR347W'
YAR068W'	YDR381W'
YAR069C'	YGL129C'
YAL011W'	YGR165W'
YAL010C'	YHL004W'
YAL009W'	YIL093C'
YAL008W'	YJR101W'
YAL007C'	YJR113C'
YAL005C'	YKL155C'
YAL004W'	YMR188C'
YAL003W'	YNL137C'
YAL002W'	YNL242W'
YAL001C'	YNL306W'
YAR002W'	YPL118W'
YAR002C-A'	YPL240C'
YAR003W'	YDR308C'
YAR007C'	YER022W'
YAR008W'	YGL025C'
YAR014C'	YGL127C'
YAR015W'	YHR041C'
YAR018C'	YHR058C'
YAR019C'	YHR202W'
YAL033W'	YIL068C'
YAL032C'	YLR150W'
YAL031C'	YNL209W'
YAL030W'	YNR010W'
YAL029C'	YOR174W'
YAL028W'	YPR070W'
YAL027W'	YPR168W'
YAL026C'	YAL001C'
YAL025C'	YGR196C'
YAL024C'	YLL005C'
YAL023C'	YLL021W'
YAL022C'	YAR010C'
YAL021C'	YBL089W'
YAL020C'	YDR381W'
YAL019W'	YER006W'
YAL018C'	YER075C'
YAL017W'	YIR039C'
YAL016W'	YJL076W'
YAL015C'	YKR048C'
YAL014C'	YNL227C'
YAL013W'	YOL012C'
YAL012W'	YDL202W'
YAL054C'	YGR218W'
YAL053W'	YML025C'
YAL051W'	YNL185C'
YAL049C'	YCL032W'
YAL048C'	YDR121W'
YAL047C'	YDR174W'
YAL046C'	YDR295C'
YAL045C'	YDR369C'
YAL044C'	YDR381W'
YAL043C'	YKL104C'
YAL043C-A'	YKL172W'
YAL042W'	YMR224C'
YAL041W'	YNL262W'
YAL040C'	YPR052C'
YAL039C'	YPR175W'
YAL038W'	YAL036C'
YAL037W'	YBR241C'
YAL036C'	YDL157C'
YAL035W'	YDR093W'
YAL035C-A'	YDR381W'
YAL034W-A'	YDR388W'
YAL034C'	YGL207W'
ALD1'	YGL244W'
YAL067C'	YGR170W'
YAL066W'	YGR239C'
YAL065C'	YGR285C'
YAL064W-B'	YIL035C'
YAL064C-A'	YIL112W'
YAL064W'	YJL087C'
YAL063C'	YLL063C'
YAL062W'	YLR418C'
YAL061W'	YML069W'
YAL060W'	YML112W'
YAL059W'	YMR135C'
YAL058W'	YMR309C'
YAL058C-A'	YNR001W-A'
YAL056W'	YOL034W'
YAL055W'	YOL145C'
NC_001140'	YOR040W'
NC_001139'	YOR123C'
NC_001143'	YOR210W'
YILCDELTA1'	YPL009C'
YILWTY3-1'	YPL150W'
YILCDELTA2'	YPR162C'
YILCDELTA3'	YIL173W'
YILWSIGMA3'	YBR079C'
YILWDELTA4'	YGR261C'
YILCDELTA5'	YBR081C'
YIRCDELTA6'	YDR176W'
YCR096C'	YDR392W'
YHRCSIGMA2'	YDR448W'
YHRWTAU3'	YOL148C'
YHRCDELTA8'	YPL254W'
YHRCTAU4'	YDR138W'
YHRWDELTA9'	YDR381W'
YHRCDELTA10'	YER030W'
YHRCDELTA11'	YHR167W'
YHRCDELTA12'	YKR081C'
YHRWDELTA13'	YLR432W'
YHRCSIGMA3'	YML062C'
YHRCDELTA14'	YNL139C'
YHRCTY1-1'	YBR155W'
YHRCDELTA16'	YDR087C'
YHR217C'	YDR099W'
YIL177C'	YDR388W'
YIL175W'	YEL026W'
YHL050C'	YFR053C'
YHL048W'	YGL245W'
YHLCOMEGA1'	YHR064C'
YHL045W'	YJL052W'
YHLCSIGMA1'	YKR048C'
YHLWTAU1'	YLR058C'
YHLCDELTA1'	YML010W'
YHLWDELTA2'	YMR186W'
YHRCDELTA3'	YNL209W'
YHRCDELTA4'	YHR191C'
YHRCDELTA5'	YMR078C'
YHRCDELTA6'	YPL023C'
YHRWDELTA7'	YKR064W'
YGRWDELTA22'	YJL082W'
YGRWDELTA23'	YKR048C'
YGRWDELTA24'	YMR132C'
YGRCDELTA25'	YOL097C'
YGRWDELTA26'	YDR466W'
YGRWTY2-2'	YGL245W'
YGRWDELTA28'	YMR019W'
YGRCTY1-3'	YMR134W'
YGRCDELTA30'	YOL004W'
YGRWSIGMA7'	YOR269W'
YGRWDELTA31'	YBR189W'
YGRCTAU3'	YGR090W'
YGRWDELTA32'	YLR150W'
YGR295C'	YOR294W'
YGRCDELTA15'	YPR067W'
YGRCTY1-2'	YBR185C'
YGRCDELTA16'	YDR381C-A'
YGRCDELTA17'	YGL157W'
YGRCTY2-1'	YBL113C'
TL(GAG)G'	YBR019C'
YGRWDELTA19'	YFL013C'
YGRWTY3-1'	YHR121W'
YGRCDELTA20'	YHR156C'
YGRWDELTA21'	YJL155C'
YGRWSIGMA6'	YLR069C'
YGLCDELTA5'	YLR249W'
YGLCSIGMA1'	YML092C'
YGLCTAU3'	YOR321W'
YGLWDELTA6'	YPL217C'
YGLWSIGMA2'	YPR002W'
YGLWDELTA7'	YCR009C'
YGLWDELTA8'	YDL225W'
YGLWDELTA9'	YDR507C'
YGLCSIGMA3'	YHR107C'
YGLWDELTA10'	YJR076C'
YGRCDELTA12'	YLR314C'
YGRWTY1-1'	YPL167C'
NC_001138'	YDL148C'
YFLWTY2-1'	YML025C'
YFLWDELTA4'	YNL254C'
YFLWDELTA5'	YNL284C'
YFLWTAU1'	YOR294W'
YFLCDELTA6'	YPL173W'
YFRWDELTA7'	YOR323C'
YFRCDELTA8'	YAR044W'
YFRCDELTA9'	YBR109C'
YFRWDELTA10'	YCR009C'
YGLWOMEGA1'	YDL053C'
YGL260W'	YDR129C'
YGLWTAU1'	YDR388W'
YGLCDELTA1'	YER025W'
YGLWDELTA2'	YGL106W'
YGLWDELTA3'	YGR086C'
YGLWTAU2'	YKR081C'
YGLWDELTA4'	YLR175W'
YERWDELTA18'	YLR197W'
YERWDELTA22'	YLR305C'
YERCSIGMA4'	YLR429W'
YERCDELTA23'	YMR229C'
YERCDELTA24'	YNL106C'
YERWDELTA25'	YOR326W'
YERCDELTA26'	YPL004C'
YERCOMEGA1'	YPR171W'
YERWOMEGA2'	YAR010C'
YER188c-a'	YCR087C-A'
YFL063W'	YDR087C'
YFL062W'	YDR381W'
YFLWDELTA1'	YDR388W'
YFLWDELTA2'	YEL026W'
YFLWDELTA3'	YGL013C'
YERWDELTA11'	YGL106W'
YERWDELTA12'	YGR086C'
YERWDELTA13'	YJL052W'
YERCTAU2'	YLR150W'
YERCSIGMA2'	YLR305C'
YERCDELTA14'	YLR429W'
YERCSIGMA3'	YMR192W'
YERCDELTA15'	YNL106C'
YERCDELTA16'	YOL088C'
YERCTAU3'	YPL004C'
YERWDELTA17'	YPL249C'
YERCDELTA19'	YEL053C'
YERCTY1-1'	YPR051W'
YERWDELTA21'	YAL017W'
YDR543C'	YAL062W'
YDR544C'	YBL019W'
TG(GCC)E'	YBR115C'
YELWDELTA2'	YCR052W'
YELWDELTA1'	YDL147W'
TS(AGA)E'	YDR520C'
YELCDELTA3'	YFR037C'
YELCTAU1'	YGL207W'
TQ(UUG)E2'	YGR275W'
YELCDELTA4'	YIL033C'
YELWDELTA5'	YIL126W'
YELWDELTA6'	YKR008W'
TR(UCU)E'	YLR033W'
YERWDELTA7'	YLR321C'
TE(UUC)E1'	YLR357W'
TH(GUG)E1'	YML127W'
YERCDELTA8'	YMR033W'
YERWDELTA9'	YMR091C'
YERCSIGMA1'	YOL070C'
TQ(UUG)E1'	YOR115C'
YERCDELTA10'	YPR034W'
TS(UGA)E'	YBL047C'
YDRCDELTA22'	YDR388W'
YDRWSIGMA4'	YFL010C'
TG(GCC)D2'	YIL112W'
TE(CUC)D'	YKR029C'
YDRWSIGMA5'	YAL023C'
TV(CAC)D'	YBL002W'
YDRWDELTA23'	YBL003C'
YDRWTY1-4'	YBL075C'
YDRWDELTA24'	YBR009C'
YDRWDELTA25'	YBR159W'
YDRCSIGMA6'	YBR169C'
YDRWDELTA26'	YCL014W'
YDRWDELTA27'	YCL016C'
YDRWTY1-5'	YCR009C'
YDRWDELTA28'	YDL053C'
TG(CCC)D'	YDL095W'
TS(AGA)D3'	YDR174W'
YDRWDELTA29'	YDR381W'
YDRWDELTA30'	YDR388W'
YDRWDELTA31'	YDR513W'
YDR542W'	YEL036C'
YDRWDELTA10'	YHR121W'
TQ(UUG)D3'	YJL076W'
YDRWDELTA11'	YJL123C'
YDRWDELTA13'	YLR150W'
YDRWTY2-2'	YLR429W'
YDRWDELTA14'	YMR072W'
YDRCTY1-2'	YNL209W'
YDRWDELTA12'	YOL012C'
YDRCSIGMA3'	YPL146C'
TS(AGA)D2'	YPR067W'
YDRWDELTA19'	YBR049C'
YDRWTY2-3'	YGL173C'
YDRWDELTA20'	YCL040W'
YDRCDELTA21'	YEL042W'
YDRCTY1-3'	YFR037C'
YDRCDELTA2'	YGR056W'
YDRCDELTA3'	YGR275W'
YDRCDELTA4'	YIL126W'
YDRCTY2-1'	YKR008W'
YDRCDELTA5'	YLR259C'
YDRCDELTA6A'	YLR321C'
YDRWDELTA7'	YLR357W'
TQ(UUG)D1'	YMR033W'
TR(UCU)D'	YMR091C'
TR(ACG)D'	YPR034W'
TQ(UUG)D2'	YPR191W'
YDRCDELTA7'	YBR172C'
YDRCTY1-1'	YDR011W'
YDRCDELTA8'	YLL034C'
YDRCSIGMA1'	YMR294W-A'
YDRCDELTA9'	YNL048W'
YDRCSIGMA2'	YPR116W'
TP(AGG)C'	YJL069C'
YCRCDELTA6'	YLR129W'
YCR007C'	YLR222C'
TN(GUU)C'	YLR409C'
TG(GCC)C'	YDL014W'
YCRCDELTA7'	YDR087C'
YCRWDELTA8'	YDR190C'
YCRWDELTA9'	YDR381W'
YCRCtau1'	YDR388W'
YCRWDELTA10'	YEL026W'
TQ(UUG)C'	YGL106W'
YCRWDELTA11'	YGR237C'
YCRWDELTA12'	YHR034C'
YCRWOMEGA3'	YIL095W'
YCRWDELTA13'	YJR009C'
YCRCDELTA14'	YKR081C'
YDL248W'	YKR092C'
TG(GCC)D1'	YMR309C'
TA(AGC)D'	YNL106C'
YDLCDELTA1'	YOL139C'
YDLWTAU1'	YOR310C'
TS(AGA)D1'	YPL235W'
YBRWDELTA17'	YPR171W'
TQ(UUG)B'	YGL058W'
TR(UCU)B'	YJR009C'
YBRCDELTA18'	YML085C'
YBRCDELTA19'	YMR205C'
TE(UUC)B'	YOL016C'
YBR302C'	YBL038W'
YCLWOMEGA1'	YBR223C'
YCLWTY5-1'	YDR381W'
YCLWOMEGA2'	YDR405W'
TE(UUC)C'	YGR076C'
YCLCDELTA1'	YHR029C'
YCLWDELTA2A'	YKR006C'
YCLWDELTA3'	YLR439W'
YCLWdelta2b'	YMR024W'
YCLWDELTA4'	YNL284C'
YCLWTY2-1'	YOR361C'
YCLWDELTA5'	YPL173W'
YBLWDELTA3'	YBR058C'
YBLWDELTA4'	YER064C'
YBLWTY2-1'	YLR257W'
YBLWDELTA5'	YER094C'
YBLWDELTA6'	YBR189W'
YBLWTAU1'	YEL034W'
YBLCDELTA7'	YER112W'
TG(GCC)B'	YER146W'
YBLCSIGMA1'	YGL056C'
YBLWDELTA8'	YJL013C'
YBLWDELTA9'	YJL052W'
YBLWTY1-1'	YJL124C'
YBLWDELTA10'	YJR045C'
TS(AGA)B'	YKL081W'
YBRCDELTA11'	YMR186W'
YBRWDELTA12'	YNL147W'
YBRWTY1-2'	YPR074C'
YBRWDELTA13'	YBL003C'
YBRCDELTA14'	YBR139W'
TV(UAC)B'	YDR087C'
YBRWDELTA15'	YDR388W'
YBRWDELTA16'	YLL022C'
YPRCTY1-2'	YOR323C'
YPRCDELTA19'	YDR308C'
YPRWDELTA20'	YDR443C'
YPRWTY1-3'	YGL127C'
YPRWDELTA21'	YPL042C'
YPRCDELTA22'	YBL003C'
YPRCDELTA23'	YDL126C'
YPRCTY1-4'	YKL213C'
YPRCDELTA24'	YDR388W'
YPRWSIGMA3'	YDR439W'
TA(AGC)P'	YGR126W'
TG(GCC)P2'	YLL029W'
YPRWSIGMA4'	YBL003C'
YPRCTAU3'	YBR010W'
YPRWTAU4'	YLL004W'
YPR204W'	YML065W'
YBL112C'	YML105C'
YBL108W'	YDR174W'
YBLWDELTA1'	YMR196W'
YBLWDELTA2'	YNL312W'
TC(GCA)P1'	YOL100W'
YPLWDELTA9'	YBL003C'
YPLCDELTA10'	YBR010W'
YPLWDELTA11'	YDR190C'
YPLCTAU1'	YER092W'
YPLCTY4-1'	YFL013C'
YPLCTAU2'	YGL150C'
YPRWDELTA12'	YJL081C'
YPRCDELTA13'	YLR052W'
TG(GCC)P1'	YOR141C'
TS(UGA)P'	YPL235W'
TT(UGU)P'	YDR381W'
YPRWSIGMA2'	YFL008W'
YPRWDELTA14'	YJL074C'
YPRCDELTA15'	YKR081C'
YPRWDELTA16'	YLL023C'
YPRWDELTA17'	YLR175W'
YPRCDELTA18'	YLR347C'
YORCDELTA21'	YDL147W'
YORWTAU3'	YDR363W-A'
TA(UGC)O'	YDR394W'
YORWSIGMA3'	YER021W'
YORWSIGMA4'	YFR004W'
YORWDELTA22'	YFR010W'
YORWDELTA23'	YFR052W'
YORWTY2-2'	YGL048C'
YORWDELTA24'	YHR027C'
YORCDELTA25'	YHR200W'
YPLCDELTA1'	YIL075C'
YPLWSIGMA1'	YKL145W'
YPLWDELTA3'	YMR191W'
YPLWTY1-1'	YOR117W'
YPLWDELTA4'	YOR259C'
YPLWDELTA5'	YOR261C'
YPLWDELTA6'	YBR054W'
TE(UUC)P'	YER116C'
YPLWDELTA7'	YDR117C'
YPLWDELTA8'	YLR197W'
YOLCDELTA8'	YLR369W'
TR(ACG)O'	YOR310C'
YOLCDELTA9'	YOR381W'
YOLWSIGMA2'	YDR052C'
YOLWDELTA10'	YLR429W'
YORCDELTA11'	YAL026C'
TG(CCC)O'	YAL051W'
YORWDELTA12'	YAR044W'
YORWDELTA13'	YBL003C'
YORWTY1-2'	YBL075C'
YORWDELTA14'	YBR079C'
YORCDELTA15'	YDL053C'
YORWDELTA16'	YDL148C'
YORWDELTA17'	YDR060W'
YORCDELTA18'	YDR129C'
YORWDELTA19'	YDR184C'
YORWTAU2'	YDR381W'
YORCDELTA20'	YER162C'
YORCTY2-1'	YGL092W'
YNRWSIGMA4'	YGL137W'
YNRCDELTA8'	YGL216W'
YNRCDELTA9'	YGR258C'
YNR075W'	YHR208W'
YNR077C'	YJL207C'
YOLCDELTA1'	YJR009C'
YOLWTAU1'	YJR126C'
YOLCDELTA2'	YKL054C'
TG(UCC)O'	YKR081C'
YOLCDELTA3'	YLR407W'
YOLWDELTA4'	YMR309C'
NC_001147'	YOL077C'
YOLWTY1-1'	YOR172W'
YOLWDELTA5'	YPL146C'
TG(GCC)O1'	YPR055W'
YOLWSIGMA1'	YMR186W'
YOLWDELTA6'	YDR388W'
YOLCDELTA7'	YGL245W'
TG(GCC)O2'	YHR154W'
YNL339C'	YAL019W'
YNL337W'	YDL007W'
YNL336W'	YDL097C'
TG(UCC)N'	YDL147W'
YNLWTAU1'	YHR200W'
YNLCDELTA1'	YBR189W'
YNLCTY1-1'	YCL059C'
YNLCDELTA2'	YDL014W'
YNLCSIGMA1'	YDL031W'
YNLWDELTA3'	YDR174W'
YNLWTY1-2'	YDR381W'
YNLWDELTA4'	YGL078C'
YNLWSIGMA2'	YHL009W-B'
YNLWSIGMA3'	YHR013C'
YNLWTAU2'	YHR089C'
YNLCDELTA5'	YJL033W'
YNLCTY2-1'	YLR175W'
YNLCDELTA6'	YLR197W'
TP(AGG)N'	YML007W'
YNRCDELTA7'	YMR229C'
YNRCTAU3'	YNL083W'
YMRCDELTA9'	YNL248C'
YMRCTY1-4'	YNL308C'
YMRCDELTA10'	YOR253W'
YMRCDELTA11'	YDL053C'
YMRWDELTA12'	YDL223C'
YMRCDELTA13'	YDR227W'
YMRCDELTA14'	YHR121W'
YMRWDELTA15'	YJL076W'
YMRWDELTA16'	YKR025W'
YMRWTAU2'	YNL113W'
YMRWDELTA17'	YNL151C'
YMRCDELTA18'	YOR116C'
TR(UCU)M1'	YOR124C'
TA(AGC)M2'	YOR207C'
YMRWDELTA19'	YOR210W'
TQ(CUG)M'	YPR110C'
YMRCTAU3'	YAL032C'
YMRWDELTA20'	YBL005W-A'
YMRWDELTA21'	YBR009C'
YMR326C'	YBR188C'
TR(UCU)M2'	YCR063W'
YMLCDELTA1'	YDL030W'
YMLCDELTA2'	YDL203C'
TG(GCC)M'	YDR163W'
YMLWDELTA3'	YDR174W'
YMLWTY1-1'	YDR381W'
YMLWDELTA4'	YDR388W'
YMLWDELTA5'	YDR482C'
NC_001145'	YER029C'
YMLWTY1-2'	YGL174W'
YMLWDELTA6'	YGR024C'
TS(AGA)M'	YGR074W'
YMRCTAU1'	YGR129W'
TE(UUC)M'	YHR165C'
TA(AGC)M1'	YIL105C'
YMRCDELTA7'	YJL203W'
YMRCTY1-3'	YJR050W'
YMRCDELTA8'	YKL095W'
TH(GUG)M'	YLR016C'
YLRWTY2-1'	YLR147C'
YLRWDELTA23'	YLR150W'
YLRCDELTA24'	YLR275W'
YLRCDELTA25'	YML049C'
YLRCTY2-2'	YMR240C'
YLRCDELTA26'	YMR288W'
YLRCDELTA27'	YOR319W'
YLR462W'	YPL151C'
YLR463C'	YPL242C'
YLR464W'	YPR052C'
YLR466W'	YDR400W'
YLR467W'	YLR139C'
YML132W'	YBL004W'
YLRWTY1-3'	YDL171C'
YLRWDELTA14'	YGL014W'
TA(AGC)L'	YGL173C'
YLRWSIGMA3'	YHR121W'
YLRWDELTA15'	YNL215W'
YLRCDELTA16'	YPR052C'
YLRWDELTA17'	YPR067W'
YLRCDELTA18'	YOR315W'
YLRCDELTA19'	YAL063C'
TI(AAU)L1'	YCL008C'
TS(GCU)L'	YDR083W'
YLRWSIGMA4'	YDR174W'
YLRWDELTA20'	YDR254W'
TE(UUC)L'	YDR466W'
YLRCDELTA21'	YEL055C'
TR(CCG)L'	YFL025C'
YLRWDELTA22'	YFR040W'
RDN25-1'	YGL137W'
RDN18-1'	YHL009W-B'
RDN5-1'	YHR087W'
RDN5-3'	YHR103W'
YLRCDELTA7'	YIL070C'
YLRCTY1-1'	YIL151C'
YLRCDELTA8'	YJL034W'
YLRCDELTA9'	YJL039C'
YLRWDELTA10'	YJR138W'
YLRWTY1-2'	YKL004W'
YLRWDELTA11'	YKR048C'
YLRWDELTA12'	YLR035C'
YLRCTAU1'	YLR243W'
YLRWDELTA13'	YLR424W'
YLL067C'	YNL102W'
YLL066C'	YNL225C'
YLLCDELTA1'	YOL063C'
TS(AGA)L'	YOL138C'
YLRCSIGMA1'	YOR257W'
TA(UGC)L'	YOR375C'
YLRCDELTA2'	YOR380W'
NC_001144'	YJL089W'
YLRCDELTA3'	YLR182W'
YLRWDELTA4'	YMR063W'
YLRCDELTA5'	YCR016W'
YLRWSIGMA2'	YBL003C'
TR(ACG)L'	YBL058W'
TQ(UUG)L'	YBR189W'
YLRWDELTA6'	YCL059C'
RDN37-1'	YCR087C-A'
YKLCDELTA2'	YDL014W'
TE(UUC)K'	YDL155W'
TR(UCU)K'	YDR174W'
YKLWDELTA3'	YDR381W'
YKLCSIGMA1'	YER131W'
YKLCDELTA4'	YGL106W'
TA(AGC)K1'	YGL122C'
YKLCDELTA5'	YGR126W'
TH(GUG)K'	YHR072W-A'
YKLCDELTA6'	YHR089C'
YKLWDELTA7'	YHR099W'
YKRCDELTA8'	YIL091C'
YKRCDELTA9'	YIL095W'
YKRWDELTA10'	YJL093C'
TR(ACG)K'	YJL129C'
YKRCDELTA11'	YKL145W'
YKRCDELTA12'	YKR081C'
TA(AGC)K2'	YLR150W'
YKR106W'	YLR197W'
YKRWOMEGA1'	YLR435W'
YJRWTY1-2'	YNL106C'
YJRWDELTA13'	YNL308C'
TM(CAU)J3'	YOR198C'
YJRWDELTA14'	YOR206W'
TS(AGA)J'	YPL146C'
YJLWDELTA15'	YPR052C'
TG(GCC)J2'	YPR169W'
YJLWDELTA16'	YBL003C'
YJRWDELTA17'	YDR087C'
TR(CCU)J'	YDR381W'
YJRWDELTA18'	YEL026W'
YJLWDELTA19'	YIL035C'
YJRWDELTA20'	YIL036W'
YJR161C'	YLR399C'
YJR162C'	YOR061W'
YKL225W'	YAL001C'
YKL223W'	YAL022C'
TT(CGU)K'	YAL048C'
YKLWDELTA1'	YBL041W'
TN(GUU)K'	YDL148C'
YJLCDELTA4'	YDR174W'
YJLCDELTA5'	YER062C'
TR(UCU)J1'	YER164W'
TR(UCU)J2'	YFR024C'
YJLCDELTA6'	YGR184C'
YJLCDELTA7'	YIL036W'
TV(AAC)J'	YKL035W'
TM(CAU)J1'	YKL112W'
TG(GCC)J1'	YLL021W'
TK(CUU)J'	YMR314W'
YJRWTAU3'	YOR362C'
YJLWDELTA8'	YPL055C'
YJLWDELTA9'	YBR095C'
YJLWTAU4'	YIL084C'
YJLWDELTA10'	YOL004W'
TL(UAA)J'	YPL004C'
YJRWDELTA11'	YAL001C'
YJRWTY1-1'	YDR304C'
YJRWDELTA12'	YHR121W'
TE(UUC)J'	YKR025W'
TA(AGC)J'	YML105C'
YJLWSIGMA1'	YNL113W'
YJLWTAU1'	YOR207C'
YJLWTY4-1'	YBR079C'
YJLWTAU2'	YER105C'
YJLCDELTA3'	YKL014C'
YJLWDELTA2'	YKR092C'
TD(GUC)J1'	YLR384C'
TR(ACG)J'	YMR309C'
YAL068C'	YBR119W'
YALWDELTA1'	YGL238W'
YALCDELTA2'	YGR013W'
YARCDELTA3'	YGR074W'
YARCDELTA4'	YIL061C'
YARCTY1-1'	YKL012W'
NC_001133'	YLR147C'
YARCDELTA5'	YLR275W'
TA(UGC)A'	YML046W'
TS(AGA)A'	YKL019W'
YARWDELTA6'	YDL051W'
YARWDELTA7'	YDR381W'
YARCDELTA8'	YDR395W'
TT(AGU)J'	YKL122C'
YJLWDELTA1'	YKR048C'
MAL23'	YML105C'
MEL1'	YPL210C'
RTM1'	YPL243W'
STRP'	YPR088C'
SUC4'	YAR010C'
YBR006W'	YBL002W'
YCL024W'	YBL003C'
YKL033W-A'	YBL075C'
YKL198C'	YBR009C'
YNL180C'	YBR171W'
2mic_FLP1'	YBR283C'
2mic_REP1'	YCR009C'
2mic_D_protein'	YDL022W'
2mic_REP2'	YDL143W'
NC_001224'	YDR129C'
KANMX4'	YDR174W'
Q0085'	YDR272W'
Q0115'	YDR385W'
Q0120'	YDR388W'
Q0130'	YEL002C'
NC_001141'	YER120W'
SNR68'	YFR053C'
YIR044C'	YGL008C'
YIR020W-B'	YGL245W'
YIL156w-a'	YGR080W'
YIL100c-a'	YGR266W'
YIL071w-a'	YHR023W'
YIL068w-a'	YIL148W'
YIL066w-a'	YJL041W'
YIR017w-a'	YJL117W'
YIR020c-a'	YJR009C'
YIR023c-a'	YLR150W'
YIL162W'	YLR249W'
YIL106W'	YLR429W'
YIL066C'	YMR083W'
YIR020C'	YMR091C'
YIR021W'	YNL055C'
YIR022W'	YNL138W'
YIR023W'	YOR093C'
YIR024C'	YOR153W'
YIR025W'	YPL004C'
YIR026C'	YPL226W'
YIR027C'	YAL001C'
YIR028W'	YAL019W'
YIR029W'	YAL042W'
YIR030C'	YBL017C'
YIR031C'	YCL024W'
YIR032C'	YCR014C'
YIR033W'	YDL007W'
YIR034C'	YDL013W'
YIR035C'	YDL147W'
YIR036C'	YDL215C'
YIR037W'	YDR108W'
YIR038C'	YDR180W'
YIR039C'	YDR301W'
YIR041W'	YDR363W-A'
YIR042C'	YDR394W'
YIR043C'	YDR427W'
YIL003W'	YER021W'
YIL002C'	YFR004W'
YIL001W'	YFR010W'
YIR001C'	YFR052W'
YIR002C'	YGL048C'
YIR003W'	YGL094C'
YIR004W'	YGL095C'
YIR005W'	YGL161C'
YIR006C'	YGR161C'
YIR007W'	YGR232W'
YIR008C'	YHR027C'
YIR009W'	YHR200W'
YIR010W'	YIL075C'
YIR011C'	YIL099W'
YIR012W'	YJL109C'
YIR013C'	YJR099W'
YIR014W'	YKL027W'
YIR015W'	YKL104C'
YIR016W'	YKL145W'
YIR017C'	YLR347C'
YIR018W'	YLR421C'
YIR019C'	YMR191W'
YIL024C'	YNL014W'
YIL023C'	YOR110W'
YIL022W'	YOR117W'
YIL021W'	YOR176W'
YIL020C'	YOR259C'
YIL019W'	YOR261C'
YIL017C'	YOR367W'
YIL016W'	YPL082C'
YIL015W'	YPL158C'
YIL015C-A'	YPL197C'
YIL014W'	YPR108W'
YIL013C'	YAL017W'
YIL012W'	YBR069C'
YIL011W'	YDR451C'
YIL010W'	YER083C'
YIL009C-A'	YER162C'
YIL009W'	YGL150C'
YIL008W'	YHL022C'
YIL007C'	YHR121W'
YIL006W'	YJL050W'
YIL005W'	YJR140C'
YIL004C'	YKR031C'
YIL047C'	YGR061C'
YIL046W'	YGR130C'
YIL045W'	YIL022W'
YIL044C'	YMR031C'
YIL043C'	YBR269C'
YIL042C'	YGL245W'
YIL041W'	YIL075C'
YIL040W'	YPR133C'
YIL039W'	YBL003C'
YIL038C'	YCL014W'
YIL037C'	YCL054W'
YIL036W'	YDL115C'
YIL035C'	YDL148C'
YIL034C'	YDR288W'
YIL033C'	YDR365C'
YIL032C'	YDR388W'
YIL031W'	YDR507C'
YIL030C'	YEL019C'
YIL029C'	YFR053C'
YIL028W'	YGR237C'
YIL027C'	YHR121W'
YIL026C'	YJL033W'
YIL025C'	YKR048C'
YIL072W'	YLR197W'
YIL071C'	YLR314C'
YIL070C'	YNL061W'
YIL068C'	YOL034W'
YIL067C'	YOR294W'
YIL065C'	YOR310C'
YIL064W'	YPL146C'
YIL063C'	YPL217C'
YIL062C'	YPR169W'
YIL061C'	YDR460W'
YIL060W'	YGR040W'
YIL059C'	YPR056W'
YIL058W'	YFR015C'
YIL057C'	YBL022C'
YIL056W'	YBR155W'
YIL055C'	YDL140C'
YIL054W'	YDR404C'
YIL053W'	YGL070C'
YIL052C'	YGL150C'
YIL051C'	YGR005C'
YIL050W'	YGR186W'
YIL049W'	YHR124W'
YIL048W'	YIL021W'
YIL096C'	YJL140W'
YIL095W'	YML010W'
YIL094C'	YNL127W'
YIL093C'	YOL005C'
YIL092W'	YOR151C'
YIL091C'	YOR210W'
YIL090W'	YOR224C'
YIL089W'	YPR187W'
YIL088C'	YGL092W'
YIL087C'	YIL126W'
YIL086C'	YJR042W'
YIL085C'	YNL287W'
YIL084C'	Q0055'
YIL083C'	YBR220C'
YIL080W'	YDR291W'
YIL079C'	YER013W'
YIL078W'	YHR193C'
YIL077C'	YLR086W'
YIL076W'	YLR310C'
YIL075C'	YMR309C'
YIL074C'	YNL126W'
YIL073C'	YPL024W'
YIL119C'	YPL089C'
YIL118W'	YDR388W'
YIL117C'	YBL056W'
YIL116W'	YBR170C'
YIL115C'	YBR273C'
YIL114C'	YCR011C'
YIL113W'	YDL215C'
YIL112W'	YER129W'
YIL111W'	YGR048W'
YIL110W'	YHR194W'
YIL109C'	YLR347C'
YIL108W'	YMR067C'
YIL107C'	YBR143C'
YIL105C'	YEL023C'
YIL104C'	YGL086W'
YIL103W'	YHR121W'
YIL102C'	YAL029C'
YIL101C'	YBR189W'
YIL100W'	YDL014W'
YIL099W'	YDR174W'
YIL098C'	YEL030W'
YIL097W'	YER032W'
YIL140W'	YER126C'
YIL139C'	YGL190C'
YIL138C'	YGL251C'
YIL137C'	YHR068W'
YIL136W'	YHR132W-A'
YIL135C'	YKL172W'
YIL134W'	YKL203C'
YIL133C'	YKR081C'
YIL132C'	YLR106C'
YIL131C'	YLR259C'
YIL130W'	YLR429W'
YIL129C'	YML109W'
YIL128W'	YMR186W'
YIL127C'	YMR273C'
YIL126W'	YOL098C'
YIL125W'	YOR198C'
YIL124W'	YOR353C'
YIL123W'	YOR386W'
YIL122W'	YPL004C'
YIL121W'	YPL146C'
YIL120W'	YPL242C'
YIL165C'	YDL060W'
YIL164C'	YNL209W'
YIL163C'	YDR172W'
YIL161W'	YDR289C'
YIL160C'	YDR404C'
YIL159W'	YGL043W'
YIL158W'	YGL070C'
[truncated: 12,317 more rows]
