# Supplementary material for: Method for Essential Protein Prediction Based on a Novel Weighted Protein-Domain Interaction Network
Source: Front Genet. 2021 Mar 17;12:645932. doi: 10.3389/fgene.2021.645932 (PMC8010314; doi:10.3389/fgene.2021.645932)
Supplement: Supplementary file 6 [file Table_6.XLS]

## Sheet: Sheet1
Q0050'	6
Q0080'	2
Q0085'	33
Q0130'	55
Q0250'	29
Q0275'	32
R0020C'	0
R0030W'	0
YAL001C'	6
YAL002W'	67
YAL003W'	91
YAL004W'	0
YAL005C'	81
YAL007C'	51
YAL009W'	12
YAL010C'	18
YAL011W'	7
YAL012W'	86
YAL013W'	5
YAL014C'	7
YAL015C'	38
YAL016W'	96
YAL017W'	16
YAL018C'	4
YAL019W'	69
YAL021C'	67
YAL022C'	80
YAL023C'	54
YAL024C'	28
YAL025C'	90
YAL026C'	93
YAL027W'	2
YAL028W'	2
YAL029C'	16
YAL030W'	36
YAL031C'	4
YAL032C'	85
YAL033W'	39
YAL034C'	9
YAL034W-A'	14
YAL035W'	92
YAL036C'	94
YAL038W'	87
YAL040C'	11
YAL041W'	37
YAL042W'	93
YAL043C'	36
YAL045C'	0
YAL047C'	3
YAL048C'	86
YAL049C'	45
YAL051W'	3
YAL053W'	13
YAL054C'	17
YAL055W'	3
YAL056W'	0
YAL058W'	88
YAL059W'	4
YAL060W'	6
YAL061W'	6
YAL062W'	60
YAL063C-A'	0
YAL064W'	0
YAL064W-B'	0
YAL066W'	0
YAL067C'	11
YAL069W'	0
YAR002C-A'	26
YAR002W'	6
YAR003W'	78
YAR007C'	94
YAR008W'	47
YAR014C'	12
YAR018C'	65
YAR019C'	25
YAR023C'	1
YAR027W'	0
YAR028W'	0
YAR030C'	0
YAR031W'	0
YAR033W'	0
YAR035W'	73
YAR042W'	59
YAR047C'	0
YAR064W'	0
YAR066W'	0
YAR068W'	0
YAR069C'	0
YAR071W'	20
YAR073W'	0
YBL001C'	16
YBL002W'	40
YBL003C'	83
YBL004W'	80
YBL005W'	0
YBL005W-B'	0
YBL006C'	2
YBL007C'	28
YBL008W'	53
YBL009W'	12
YBL010C'	3
YBL013W'	61
YBL014C'	5
YBL015W'	43
YBL016W'	75
YBL017C'	34
YBL018C'	3
YBL019W'	66
YBL020W'	82
YBL021C'	77
YBL022C'	90
YBL023C'	96
YBL024W'	92
YBL025W'	3
YBL026W'	77
YBL027W'	94
YBL029W'	2
YBL030C'	52
YBL031W'	2
YBL032W'	23
YBL033C'	26
YBL034C'	12
YBL035C'	79
YBL036C'	94
YBL037W'	90
YBL038W'	33
YBL039C'	71
YBL040C'	95
YBL041W'	94
YBL042C'	2
YBL043W'	8
YBL044W'	0
YBL045C'	4
YBL046W'	12
YBL047C'	72
YBL049W'	84
YBL050W'	95
YBL051C'	20
YBL052C'	21
YBL053W'	0
YBL054W'	0
YBL056W'	39
YBL058W'	81
YBL059W'	1
YBL061C'	26
YBL063W'	89
YBL064C'	81
YBL065W'	0
YBL066C'	9
YBL067C'	35
YBL068W'	59
YBL071C'	0
YBL072C'	97
YBL074C'	44
YBL075C'	15
YBL076C'	96
YBL078C'	93
YBL079W'	72
YBL080C'	73
YBL081W'	1
YBL082C'	78
YBL084C'	74
YBL085W'	16
YBL086C'	11
YBL088C'	16
YBL089W'	20
YBL090W'	2
YBL091C'	96
YBL092W'	92
YBL093C'	3
YBL094C'	0
YBL095W'	12
YBL097W'	77
YBL098W'	80
YBL099W'	91
YBL100C'	0
YBL100W-A'	0
YBL101C'	3
YBL102W'	72
YBL103C'	23
YBL104C'	62
YBL105C'	74
YBL106C'	45
YBL107C'	12
YBL108W'	0
YBL112C'	0
YBL113C'	0
YBR001C'	37
YBR003W'	91
YBR004C'	70
YBR006W'	83
YBR007C'	14
YBR008C'	14
YBR010W'	98
YBR011C'	95
YBR012C'	0
YBR012W-B'	0
YBR013C'	0
YBR014C'	11
YBR015C'	14
YBR017C'	92
YBR018C'	73
YBR019C'	30
YBR020W'	81
YBR021W'	6
YBR023C'	27
YBR024W'	35
YBR025C'	96
YBR027C'	0
YBR028C'	12
YBR029C'	89
YBR033W'	0
YBR034C'	96
YBR035C'	71
YBR036C'	2
YBR037C'	60
YBR038W'	25
YBR039W'	92
YBR040W'	7
YBR041W'	72
YBR042C'	62
YBR043C'	18
YBR044C'	2
YBR045C'	1
YBR047W'	2
YBR049C'	16
YBR050C'	0
YBR052C'	0
YBR053C'	33
YBR054W'	8
YBR055C'	93
YBR056W'	11
YBR057C'	5
YBR058C'	92
YBR058C-A'	2
YBR059C'	36
YBR060C'	72
YBR061C'	90
YBR063C'	0
YBR064W'	0
YBR065C'	22
YBR066C'	26
YBR067C'	1
YBR068C'	5
YBR069C'	16
YBR070C'	76
YBR072W'	16
YBR073W'	25
YBR074W'	33
YBR076W'	1
YBR077C'	2
YBR078W'	14
YBR079C'	90
YBR080C'	95
YBR081C'	17
YBR082C'	59
YBR083W'	6
YBR084W'	35
YBR085W'	48
YBR086C'	41
YBR087W'	94
YBR088C'	92
YBR089C-A'	37
YBR089W'	0
YBR090C'	0
YBR091C'	4
YBR093C'	21
YBR094W'	37
YBR095C'	9
YBR096W'	19
YBR097W'	80
YBR098W'	9
YBR099C'	0
YBR101C'	49
YBR102C'	48
YBR103W'	70
YBR105C'	39
YBR106W'	23
YBR107C'	0
YBR108W'	3
YBR109C'	98
YBR109W-A'	0
YBR110W'	88
YBR111W-A'	50
YBR112C'	53
YBR113W'	0
YBR114W'	46
YBR115C'	44
YBR116C'	0
YBR117C'	16
YBR118W'	97
YBR119W'	15
YBR120C'	4
YBR121C'	91
YBR122C'	12
YBR123C'	37
YBR124W'	0
YBR125C'	8
YBR126C'	49
YBR127C'	96
YBR128C'	2
YBR129C'	5
YBR130C'	2
YBR131W'	3
YBR132C'	16
YBR133C'	83
YBR134W'	0
YBR135W'	87
YBR136W'	59
YBR137W'	11
YBR138C'	3
YBR139W'	60
YBR140C'	20
YBR141C'	24
YBR142W'	80
YBR143C'	93
YBR144C'	0
YBR145W'	3
YBR146W'	36
YBR149W'	6
YBR150C'	0
YBR152W'	0
YBR154C'	90
YBR155W'	84
YBR156C'	7
YBR157C'	2
YBR158W'	18
YBR159W'	92
YBR160W'	95
YBR161W'	12
YBR162C'	13
YBR162W-A'	5
YBR163W'	11
YBR166C'	25
YBR167C'	10
YBR168W'	2
YBR169C'	35
YBR170C'	85
YBR171W'	15
YBR172C'	25
YBR173C'	45
YBR174C'	0
YBR175W'	79
YBR176W'	32
YBR177C'	10
YBR178W'	0
YBR179C'	24
YBR180W'	14
YBR182C'	31
YBR183W'	17
YBR184W'	0
YBR185C'	6
YBR186W'	65
YBR187W'	81
YBR188C'	1
YBR190W'	0
YBR192W'	78
YBR193C'	10
YBR194W'	2
YBR195C'	6
YBR196C'	96
YBR197C'	2
YBR198C'	90
YBR199W'	10
YBR200W'	20
YBR201W'	14
YBR202W'	92
YBR203W'	4
YBR204C'	3
YBR205W'	4
YBR207W'	5
YBR208C'	62
YBR209W'	0
YBR211C'	2
YBR212W'	21
YBR213W'	16
YBR214W'	14
YBR215W'	11
YBR216C'	5
YBR217W'	32
YBR218C'	34
YBR219C'	0
YBR220C'	86
YBR221C'	93
YBR222C'	83
YBR223C'	62
YBR225W'	2
YBR226C'	0
YBR227C'	87
YBR228W'	62
YBR229C'	92
YBR230C'	2
YBR231C'	57
YBR233W'	78
YBR234C'	85
YBR235W'	76
YBR236C'	86
YBR237W'	89
YBR238C'	4
YBR239C'	15
YBR240C'	2
YBR241C'	76
YBR242W'	41
YBR243C'	92
YBR244W'	62
YBR245C'	18
YBR246W'	40
YBR247C'	92
YBR248C'	34
YBR249C'	22
YBR250W'	1
YBR251W'	21
YBR252W'	87
YBR253W'	3
YBR254C'	84
YBR255W'	5
YBR257W'	38
YBR258C'	2
YBR260C'	61
YBR261C'	88
YBR262C'	2
YBR263W'	14
YBR264C'	1
YBR265W'	63
YBR266C'	0
YBR267W'	88
YBR269C'	21
YBR270C'	3
YBR271W'	18
YBR272C'	4
YBR273C'	26
YBR274W'	60
YBR275C'	5
YBR276C'	16
YBR277C'	0
YBR278W'	11
YBR279W'	47
YBR280C'	13
YBR281C'	19
YBR282W'	11
YBR283C'	5
YBR284W'	2
YBR285W'	0
YBR286W'	19
YBR287W'	26
YBR288C'	10
YBR289W'	40
YBR290W'	15
YBR291C'	73
YBR293W'	14
YBR295W'	8
YBR296C'	80
YBR298C'	8
YBR299W'	7
YBR300C'	0
YBR301W'	0
YBR302C'	0
YCL004W'	84
YCL005W'	1
YCL007C'	0
YCL008C'	60
YCL009C'	21
YCL010C'	14
YCL011C'	41
YCL014W'	8
YCL016C'	58
YCL017C'	98
YCL018W'	31
YCL019W'	4
YCL020W'	0
YCL023C'	0
YCL024W'	29
YCL025C'	8
YCL026C-A'	0
YCL027W'	5
YCL028W'	1
YCL029C'	23
YCL030C'	29
YCL031C'	40
YCL032W'	7
YCL033C'	86
YCL034W'	16
YCL035C'	36
YCL036W'	1
YCL037C'	21
YCL038C'	17
YCL039W'	70
YCL040W'	18
YCL042W'	0
YCL043C'	96
YCL044C'	4
YCL045C'	79
YCL046W'	0
YCL048W'	5
YCL049C'	1
YCL050C'	8
YCL051W'	3
YCL052C'	8
YCL054W'	83
YCL055W'	47
YCL056C'	1
YCL057W'	67
YCL058C'	0
YCL059C'	90
YCL061C'	10
YCL063W'	2
YCL064C'	47
YCL065W'	0
YCL069W'	1
YCL073C'	0
YCL076W'	0
YCR001W'	0
YCR002C'	47
YCR003W'	17
YCR004C'	22
YCR005C'	3
YCR007C'	1
YCR008W'	22
YCR009C'	54
YCR010C'	20
YCR011C'	90
YCR012W'	96
YCR014C'	53
YCR015C'	10
YCR016W'	17
YCR020C-A'	8
YCR021C'	4
YCR022C'	0
YCR023C'	57
YCR024C'	89
YCR024C-A'	1
YCR027C'	44
YCR028C'	19
YCR028C-A'	15
YCR030C'	16
YCR033W'	28
YCR034W'	59
YCR035C'	8
YCR036W'	88
YCR037C'	5
YCR038C'	24
YCR039C'	9
YCR040W'	2
YCR041W'	0
YCR042C'	73
YCR044C'	71
YCR045C'	11
YCR046C'	13
YCR047C'	94
YCR048W'	24
YCR050C'	0
YCR052W'	33
YCR053W'	56
YCR054C'	12
YCR057C'	95
YCR059C'	63
YCR060W'	8
YCR061W'	16
YCR063W'	93
YCR065W'	39
YCR066W'	55
YCR067C'	5
YCR068W'	19
YCR071C'	14
YCR072C'	96
YCR073C'	27
YCR075C'	70
YCR076C'	1
YCR077C'	40
YCR079W'	16
YCR081W'	10
YCR082W'	2
YCR084C'	48
YCR086W'	4
YCR087C-A'	22
YCR087W'	0
YCR088W'	70
YCR091W'	23
YCR092C'	53
YCR093W'	92
YCR094W'	87
YCR095C'	7
YCR096C'	1
YCR097W'	4
YCR098C'	25
YCR099C'	0
YCR100C'	0
YCR101C'	0
YCR105W'	10
YCR106W'	2
YCR107W'	0
YDL001W'	49
YDL002C'	29
YDL003W'	63
YDL004W'	84
YDL005C'	2
YDL006W'	37
YDL007W'	96
YDL008W'	59
YDL011C'	0
YDL012C'	2
YDL013W'	4
YDL014W'	96
YDL015C'	94
YDL016C'	0
YDL017W'	61
YDL019C'	30
YDL020C'	11
YDL022W'	81
YDL023C'	0
YDL024C'	18
YDL025C'	9
YDL026W'	0
YDL027C'	2
YDL028C'	34
YDL029W'	87
YDL030W'	92
YDL031W'	90
YDL035C'	10
YDL036C'	43
YDL037C'	0
YDL040C'	93
YDL041W'	0
YDL042C'	23
YDL043C'	79
YDL044C'	2
YDL045C'	41
YDL045W-A'	14
YDL046W'	26
YDL047W'	67
YDL049C'	5
YDL050C'	0
YDL051W'	71
YDL052C'	82
YDL053C'	2
YDL054C'	17
YDL055C'	94
YDL056W'	20
YDL058W'	52
YDL059C'	9
YDL060W'	95
YDL061C'	14
YDL062W'	0
YDL063C'	15
YDL064W'	90
YDL065C'	35
YDL066W'	75
YDL067C'	17
YDL069C'	0
YDL070W'	30
YDL071C'	0
YDL072C'	61
YDL073W'	3
YDL074C'	73
YDL075W'	66
YDL076C'	3
YDL077C'	30
YDL078C'	8
YDL079C'	5
YDL080C'	1
YDL081C'	81
YDL082W'	58
YDL084W'	94
YDL085W'	7
YDL086W'	17
YDL087C'	88
YDL088C'	5
YDL089W'	3
YDL090C'	88
YDL091C'	76
YDL092W'	6
YDL093W'	1
YDL094C'	0
YDL095W'	21
YDL096C'	0
YDL097C'	97
YDL098C'	79
YDL099W'	2
YDL100C'	94
YDL101C'	38
YDL102W'	92
YDL103C'	94
YDL104C'	80
YDL105W'	41
YDL106C'	32
YDL108W'	80
YDL110C'	3
YDL111C'	27
YDL112W'	15
YDL113C'	17
YDL114W'	76
YDL115C'	7
YDL116W'	56
YDL117W'	21
YDL118W'	0
YDL119C'	57
YDL121C'	2
YDL123W'	11
YDL124W'	15
YDL125C'	95
YDL126C'	96
YDL127W'	12
YDL128W'	35
YDL129W'	2
YDL130W'	14
YDL131W'	52
YDL132W'	94
YDL133W'	9
YDL134C'	34
YDL135C'	84
YDL137W'	83
YDL138W'	20
YDL139C'	2
YDL140C'	91
YDL143W'	97
YDL144C'	17
YDL145C'	94
YDL146W'	15
YDL147W'	97
YDL148C'	81
YDL149W'	57
YDL150W'	51
YDL153C'	66
YDL154W'	47
YDL155W'	44
YDL156W'	52
YDL157C'	5
YDL158C'	0
YDL159W'	53
YDL159W-A'	0
YDL160C'	93
YDL161W'	21
YDL162C'	0
YDL164C'	93
YDL165W'	18
YDL166C'	91
YDL167C'	14
YDL168W'	84
YDL171C'	62
YDL172C'	0
YDL173W'	3
YDL175C'	8
YDL176W'	2
YDL178W'	84
YDL179W'	2
YDL180W'	2
YDL181W'	11
YDL183C'	15
YDL185W'	17
YDL186W'	2
YDL188C'	71
YDL189W'	24
YDL190C'	91
YDL191W'	97
YDL192W'	43
YDL193W'	53
YDL195W'	95
YDL196W'	0
YDL198C'	23
YDL199C'	2
YDL200C'	19
YDL201W'	91
YDL202W'	12
YDL203C'	7
YDL204W'	2
YDL206W'	72
YDL207W'	52
YDL208W'	90
YDL209C'	29
YDL210W'	39
YDL211C'	0
YDL212W'	16
YDL213C'	21
YDL214C'	7
YDL215C'	29
YDL216C'	16
YDL217C'	77
YDL218W'	3
YDL219W'	85
YDL220C'	2
YDL221W'	0
YDL223C'	0
YDL224C'	21
YDL225W'	4
YDL226C'	81
YDL229W'	5
YDL230W'	81
YDL231C'	11
YDL232W'	1
YDL233W'	6
YDL235C'	10
YDL236W'	88
YDL237W'	12
YDL238C'	75
YDL239C'	1
YDL240W'	25
YDL241W'	0
YDL243C'	6
YDL245C'	0
YDL246C'	21
YDL248W'	0
YDR001C'	52
YDR002W'	76
YDR003W'	4
YDR004W'	52
YDR005C'	48
YDR006C'	43
YDR007W'	17
YDR009W'	8
YDR010C'	0
YDR012W'	95
YDR013W'	76
YDR016C'	10
YDR017C'	49
YDR018C'	36
YDR020C'	41
YDR021W'	75
YDR022C'	1
YDR023W'	95
YDR024W'	0
YDR026C'	22
YDR027C'	40
YDR028C'	13
YDR030C'	8
YDR031W'	9
YDR032C'	15
YDR034C'	6
YDR036C'	87
YDR037W'	99
YDR038C'	13
YDR039C'	16
YDR040C'	4
YDR041W'	20
YDR042C'	0
YDR043C'	27
YDR044W'	83
YDR045C'	84
YDR046C'	1
YDR049W'	65
YDR050C'	96
YDR051C'	13
YDR052C'	17
YDR054C'	65
YDR055W'	1
YDR056C'	3
YDR060W'	85
YDR061W'	19
YDR062W'	91
YDR063W'	37
YDR066C'	4
YDR067C'	10
YDR068W'	20
YDR069C'	23
YDR070C'	2
YDR071C'	35
YDR072C'	6
YDR073W'	2
YDR074W'	31
YDR075W'	32
YDR076W'	2
YDR077W'	5
YDR078C'	2
YDR079C-A'	48
YDR079W'	13
YDR080W'	76
YDR081C'	20
YDR082W'	3
YDR084C'	82
YDR085C'	4
YDR086C'	82
YDR087C'	50
YDR088C'	62
YDR091C'	88
YDR092W'	94
YDR093W'	15
YDR095C'	0
YDR096W'	23
YDR097C'	92
YDR098C'	27
YDR099W'	73
YDR100W'	13
YDR101C'	20
YDR102C'	0
YDR103W'	4
YDR104C'	10
YDR105C'	86
YDR106W'	3
YDR107C'	11
YDR108W'	11
YDR110W'	5
YDR111C'	45
YDR113C'	2
YDR115W'	17
YDR116C'	30
YDR118W'	2
YDR119W'	1
YDR120C'	96
YDR121W'	24
YDR122W'	28
YDR123C'	2
YDR126W'	20
YDR127W'	22
YDR128W'	62
YDR129C'	81
YDR130C'	2
YDR131C'	4
YDR132C'	9
YDR133C'	0
YDR135C'	93
YDR136C'	0
YDR137W'	12
YDR138W'	2
YDR139C'	16
YDR140W'	88
YDR141C'	63
YDR142C'	71
YDR143C'	25
YDR144C'	2
YDR145W'	22
YDR146C'	20
YDR148C'	89
YDR150W'	9
YDR151C'	7
YDR152W'	73
YDR155C'	96
YDR156W'	2
YDR158W'	33
YDR159W'	36
YDR160W'	5
YDR162C'	16
YDR164C'	91
YDR165W'	32
YDR166C'	47
YDR167W'	65
YDR168W'	63
YDR169C'	9
YDR170C'	85
YDR170W-A'	0
YDR171W'	6
YDR172W'	96
YDR173C'	55
YDR174W'	20
YDR175C'	11
YDR176W'	19
YDR177W'	84
YDR178W'	5
YDR179C'	2
YDR180W'	50
YDR181C'	2
YDR183W'	87
YDR184C'	3
YDR186C'	2
YDR188W'	98
YDR189W'	96
YDR190C'	95
YDR192C'	9
YDR194C'	13
YDR195W'	2
YDR196C'	87
YDR198C'	28
YDR200C'	20
YDR201W'	5
YDR202C'	5
YDR205W'	23
YDR206W'	19
YDR207C'	2
YDR208W'	67
YDR211W'	92
YDR212W'	93
YDR213W'	10
YDR214W'	84
YDR215C'	0
YDR216W'	5
YDR217C'	11
YDR218C'	2
YDR219C'	2
YDR221W'	73
YDR223W'	1
YDR224C'	92
YDR225W'	74
YDR226W'	97
YDR227W'	1
YDR228C'	45
YDR229W'	10
YDR231C'	9
YDR233C'	35
YDR235W'	27
YDR236C'	75
YDR237W'	27
YDR238C'	96
YDR239C'	2
YDR240C'	2
YDR242W'	70
YDR243C'	83
YDR244W'	68
YDR245W'	15
YDR246W'	77
YDR247W'	12
YDR249C'	2
YDR250C'	0
YDR251W'	0
YDR252W'	0
YDR253C'	21
YDR254W'	12
YDR255C'	75
YDR256C'	78
YDR259C'	3
YDR260C'	1
YDR261W-A'	0
YDR261W-B'	1
YDR262W'	7
YDR263C'	33
YDR264C'	75
YDR265W'	75
YDR266C'	73
YDR267C'	93
YDR268W'	79
YDR269C'	0
YDR270W'	92
YDR271C'	0
YDR273W'	0
YDR274C'	0
YDR275W'	0
YDR276C'	31
YDR277C'	4
YDR279W'	3
YDR280W'	92
YDR281C'	0
YDR283C'	70
YDR284C'	84
YDR285W'	5
YDR286C'	11
YDR287W'	64
YDR288W'	8
YDR289C'	50
YDR290W'	0
YDR291W'	34
YDR292C'	94
YDR293C'	22
YDR295C'	4
YDR296W'	5
YDR297W'	30
YDR298C'	88
YDR299W'	76
YDR300C'	28
YDR301W'	83
YDR303C'	1
YDR304C'	56
YDR305C'	35
YDR306C'	9
YDR307W'	2
YDR308C'	29
YDR309C'	2
YDR310C'	1
YDR311W'	60
YDR312W'	54
YDR313C'	16
YDR314C'	3
YDR315C'	7
YDR316W'	10
YDR317W'	2
YDR318W'	4
YDR319C'	12
YDR320C'	27
YDR321W'	18
YDR322C-A'	13
YDR322W'	19
YDR323C'	62
YDR324C'	75
YDR326C'	19
YDR327W'	0
YDR328C'	94
YDR329C'	44
YDR330W'	57
YDR331W'	94
YDR332W'	25
YDR333C'	67
YDR334W'	64
YDR335W'	55
YDR337W'	25
YDR339C'	93
YDR340W'	0
YDR341C'	79
YDR342C'	7
YDR343C'	9
YDR344C'	0
YDR345C'	13
YDR346C'	19
YDR347W'	6
YDR348C'	13
YDR349C'	5
YDR350C'	2
YDR351W'	1
YDR353W'	35
YDR356W'	29
YDR357C'	4
YDR359C'	16
YDR361C'	57
YDR362C'	12
YDR363W'	6
YDR363W-A'	6
YDR364C'	94
YDR365C'	88
YDR366C'	0
YDR367W'	11
YDR368W'	24
YDR369C'	2
YDR370C'	2
YDR371W'	78
YDR372C'	70
YDR373W'	78
YDR374C'	37
YDR376W'	86
YDR377W'	17
YDR378C'	72
YDR379W'	36
YDR380W'	4
YDR381W'	65
YDR382W'	85
YDR383C'	1
YDR384C'	2
YDR386W'	71
YDR387C'	19
YDR388W'	53
YDR389W'	45
YDR390C'	89
YDR392W'	44
YDR394W'	92
YDR395W'	5
YDR397C'	80
YDR398W'	60
YDR399W'	6
YDR400W'	69
YDR403W'	7
YDR404C'	91
YDR405W'	13
YDR406W'	15
YDR407C'	49
YDR408C'	29
YDR409W'	32
YDR410C'	88
YDR412W'	21
YDR413C'	0
YDR414C'	23
YDR415C'	21
YDR416W'	85
YDR419W'	76
YDR421W'	14
YDR422C'	3
YDR423C'	1
YDR424C'	95
YDR425W'	13
YDR427W'	93
YDR428C'	17
YDR429C'	83
YDR430C'	81
YDR431W'	0
YDR432W'	59
YDR433W'	0
YDR435C'	88
YDR436W'	16
YDR438W'	12
YDR439W'	1
YDR440W'	23
YDR441C'	0
YDR442W'	0
YDR443C'	10
YDR444W'	5
YDR445C'	0
YDR446W'	3
YDR448W'	87
YDR449C'	29
YDR450W'	91
YDR452W'	76
YDR453C'	5
YDR454C'	93
YDR455C'	0
YDR456W'	94
YDR457W'	55
YDR459C'	11
YDR460W'	79
YDR461W'	0
YDR462W'	9
YDR463W'	5
YDR464W'	4
YDR465C'	27
YDR466W'	33
YDR468C'	23
YDR469W'	11
YDR472W'	62
YDR473C'	78
YDR475C'	4
YDR477W'	87
YDR478W'	3
YDR479C'	15
YDR480W'	0
YDR482C'	10
YDR483W'	4
YDR484W'	82
YDR485C'	56
YDR487C'	28
YDR488C'	43
YDR489W'	78
YDR490C'	10
YDR492W'	20
YDR496C'	90
YDR497C'	30
YDR498C'	9
YDR499W'	4
YDR500C'	13
YDR501W'	9
YDR502C'	35
YDR503C'	16
YDR504C'	0
YDR505C'	13
YDR506C'	4
YDR507C'	33
YDR508C'	6
YDR509W'	0
YDR510W'	95
YDR511W'	61
YDR512C'	2
YDR513W'	66
YDR514C'	5
YDR515W'	8
YDR516C'	1
YDR517W'	30
YDR520C'	5
YDR522C'	1
YDR523C'	82
YDR524C'	2
YDR526C'	0
YDR527W'	14
YDR528W'	0
YDR529C'	71
YDR530C'	17
YDR531W'	79
YDR532C'	2
YDR533C'	25
YDR534C'	1
YDR536W'	16
YDR538W'	5
YDR541C'	25
YDR542W'	0
YDR545W'	0
YEL002C'	89
YEL003W'	91
YEL004W'	67
YEL005C'	2
YEL006W'	14
YEL008W'	0
YEL009C'	33
YEL011W'	86
YEL012W'	87
YEL013W'	66
YEL015W'	20
YEL016C'	2
YEL017C-A'	0
YEL017W'	2
YEL018W'	1
YEL019C'	12
YEL020C'	69
YEL020W-A'	79
YEL021W'	71
YEL022W'	49
YEL023C'	14
YEL024W'	81
YEL026W'	91
YEL027W'	85
YEL030W'	0
YEL031W'	92
YEL032W'	91
YEL034W'	62
YEL036C'	17
YEL037C'	94
YEL038W'	59
YEL039C'	29
YEL041W'	39
YEL042W'	73
YEL043W'	8
YEL046C'	74
YEL047C'	24
YEL048C'	2
YEL049W'	0
YEL050C'	56
YEL051W'	98
YEL053C'	63
YEL054C'	95
YEL055C'	49
YEL056W'	94
YEL057C'	0
YEL058W'	90
YEL059W'	0
YEL060C'	36
YEL061C'	59
YEL062W'	62
YEL063C'	20
YEL064C'	68
YEL065W'	9
YEL066W'	5
YEL068C'	0
YEL069C'	3
YEL070W'	8
YEL071W'	1
YEL072W'	2
YEL074W'	0
YEL075C'	0
YEL077C'	0
YER001W'	3
YER002W'	21
YER003C'	94
YER004W'	54
YER005W'	58
YER006W'	84
YER007C-A'	89
YER007W'	80
YER008C'	22
YER009W'	91
YER010C'	19
YER011W'	1
YER012W'	92
YER013W'	87
YER014W'	66
YER015W'	89
YER016W'	91
YER017C'	27
YER018C'	1
YER019C-A'	36
YER019W'	50
YER020W'	23
YER021W'	93
YER022W'	11
YER023W'	93
YER025W'	89
YER026C'	16
YER027C'	33
YER028C'	31
YER029C'	53
YER030W'	5
YER031C'	70
YER032W'	2
YER033C'	2
YER035W'	0
YER036C'	87
YER037W'	5
YER038C'	2
YER040W'	22
YER041W'	23
YER043C'	96
YER044C'	49
YER045C'	19
YER047C'	49
YER048C'	35
YER049W'	62
YER051W'	31
YER052C'	33
YER053C'	85
YER054C'	22
YER055C'	31
YER056C'	12
YER057C'	70
YER058W'	22
YER059W'	15
YER060W-A'	2
YER061C'	86
YER062C'	7
YER063W'	9
YER064C'	1
YER065C'	31
YER066C-A'	0
YER066W'	3
YER067W'	2
YER068W'	59
YER069W'	30
YER070W'	75
YER071C'	5
YER073W'	35
YER075C'	34
YER076C'	0
YER077C'	4
YER078C'	78
YER079W'	1
YER081W'	68
YER082C'	94
YER083C'	5
YER084W'	0
YER086W'	46
YER087C-B'	24
YER087W'	58
YER088C'	6
YER089C'	62
YER090W'	30
YER091C'	31
YER092W'	2
YER093C'	63
YER094C'	96
YER095W'	86
YER096W'	2
YER098W'	53
YER099C'	16
YER100W'	88
YER101C'	9
YER103W'	15
YER104W'	2
YER105C'	4
YER106W'	1
YER107C'	96
YER109C'	13
YER110C'	70
YER111C'	8
YER112W'	78
YER113C'	4
YER114C'	22
YER115C'	0
YER116C'	14
YER117W'	93
YER118C'	16
YER119C'	35
YER120W'	59
YER121W'	0
YER122C'	81
YER123W'	2
YER124C'	5
YER125W'	79
YER126C'	94
YER127W'	50
YER128W'	14
YER129W'	28
YER131W'	84
YER132C'	3
YER133W'	98
YER136W'	98
YER137C'	3
YER138C'	1
YER139C'	12
YER140W'	66
YER142C'	25
YER143W'	57
YER144C'	22
YER145C'	20
YER146W'	84
YER147C'	2
YER148W'	97
YER149C'	3
YER150W'	3
YER151C'	55
YER152C'	40
YER153C'	2
YER154W'	85
YER155C'	11
YER156C'	93
YER157W'	77
YER158C'	2
YER159C'	23
YER159C-A'	0
YER160C'	1
YER161C'	5
YER162C'	74
YER163C'	85
YER164W'	88
YER165W'	96
YER166W'	37
YER167W'	2
YER168C'	71
YER169W'	16
YER170W'	59
YER171W'	93
YER172C'	84
YER173W'	49
YER174C'	67
YER175C'	28
YER176W'	29
YER177W'	33
YER178W'	93
YER179W'	46
YER180C'	1
YER181C'	0
YER182W'	14
YER183C'	71
YER184C'	2
YER186C'	0
YER188W'	0
YER189W'	0
YFL001W'	81
YFL002C'	88
YFL002W-B'	0
YFL003C'	61
YFL004W'	11
YFL005W'	74
YFL007W'	63
YFL008W'	88
YFL009W'	51
YFL010C'	12
YFL010W-A'	0
YFL011W'	7
YFL012W'	0
YFL013C'	12
YFL014W'	12
YFL015C'	0
YFL016C'	86
YFL017C'	82
YFL017W-A'	82
YFL018C'	93
YFL020C'	0
YFL021W'	12
YFL022C'	91
YFL023W'	8
YFL024C'	55
YFL025C'	57
YFL026W'	10
YFL027C'	32
YFL028C'	47
YFL029C'	11
YFL030W'	82
YFL031W'	5
YFL033C'	26
YFL034C-B'	15
YFL034W'	38
YFL036W'	78
YFL037W'	97
YFL038C'	98
YFL039C'	98
YFL040W'	4
YFL041W'	28
YFL042C'	49
YFL044C'	76
YFL045C'	91
YFL047W'	31
YFL048C'	16
YFL049W'	4
YFL050C'	4
YFL051C'	0
YFL052W'	1
YFL053W'	54
YFL054C'	8
YFL055W'	51
YFL056C'	2
YFL058W'	4
YFL059W'	16
YFL060C'	5
YFL061W'	7
YFL062W'	0
YFL063W'	0
YFL065C'	0
YFL066C'	0
YFL067W'	1
YFR001W'	10
YFR002W'	81
YFR003C'	36
YFR004W'	98
YFR006W'	81
YFR007W'	28
YFR008W'	2
YFR009W'	88
YFR010W'	93
YFR011C'	8
YFR012W'	0
YFR013W'	4
YFR014C'	66
YFR015C'	72
YFR016C'	4
YFR017C'	1
YFR018C'	65
YFR019W'	74
YFR021W'	70
YFR022W'	5
YFR024C-A'	21
YFR026C'	0
YFR027W'	44
YFR028C'	85
YFR029W'	5
YFR030W'	29
YFR031C'	89
YFR032C'	5
YFR033C'	17
YFR034C'	5
YFR036W'	1
YFR037C'	38
YFR038W'	47
YFR039C'	1
YFR040W'	7
YFR042W'	3
YFR043C'	4
YFR044C'	80
YFR045W'	5
YFR046C'	1
YFR047C'	49
YFR049W'	5
YFR050C'	94
YFR051C'	93
YFR052W'	86
YFR053C'	65
YFR054C'	0
YFR055W'	5
YFR057W'	0
YGL001C'	92
YGL003C'	93
YGL004C'	27
YGL005C'	4
YGL006W'	89
YGL008C'	21
YGL009C'	26
YGL010W'	27
YGL011C'	93
YGL012W'	24
YGL013C'	4
YGL014W'	27
YGL015C'	0
YGL016W'	13
YGL017W'	64
YGL018C'	66
YGL019W'	25
YGL020C'	9
YGL021W'	10
YGL022W'	93
YGL023C'	17
YGL024W'	0
YGL025C'	1
YGL026C'	35
YGL027C'	80
YGL028C'	8
YGL029W'	9
YGL030W'	91
YGL032C'	2
YGL035C'	37
YGL036W'	2
YGL037C'	65
YGL038C'	12
YGL039W'	5
YGL040C'	80
YGL042C'	0
YGL043W'	89
YGL044C'	69
YGL045W'	21
YGL047W'	74
YGL048C'	95
YGL049C'	32
YGL050W'	42
YGL051W'	0
YGL052W'	0
YGL053W'	0
YGL054C'	83
YGL055W'	76
YGL057C'	0
YGL058W'	95
YGL059W'	62
YGL060W'	4
YGL061C'	2
YGL062W'	55
YGL063W'	23
YGL064C'	14
YGL065C'	89
YGL066W'	29
YGL068W'	89
YGL069C'	0
YGL070C'	85
YGL071W'	3
YGL072C'	0
YGL073W'	45
YGL074C'	0
YGL075C'	2
YGL077C'	15
YGL078C'	28
YGL079W'	5
YGL081W'	0
YGL083W'	73
YGL084C'	46
YGL085W'	19
YGL086W'	27
YGL087C'	91
YGL090W'	1
YGL091C'	94
YGL092W'	46
YGL093W'	15
YGL094C'	74
YGL095C'	91
YGL096W'	11
YGL097W'	93
YGL098W'	13
YGL099W'	90
YGL100W'	71
YGL102C'	0
YGL104C'	4
YGL105W'	53
YGL106W'	17
YGL110C'	10
YGL111W'	54
YGL112C'	83
YGL113W'	3
YGL114W'	23
YGL115W'	75
YGL116W'	22
YGL117W'	1
YGL119W'	85
YGL120C'	89
YGL121C'	1
YGL122C'	41
YGL124C'	78
YGL125W'	64
YGL126W'	9
YGL127C'	24
YGL128C'	4
YGL129C'	21
YGL130W'	61
YGL131C'	17
YGL132W'	0
YGL133W'	46
YGL134W'	4
YGL137W'	93
YGL138C'	3
YGL139W'	4
YGL141W'	63
YGL142C'	80
YGL143C'	89
YGL144C'	18
YGL145W'	8
YGL146C'	1
YGL147C'	35
YGL148W'	36
YGL149W'	0
YGL150C'	64
YGL151W'	3
YGL153W'	57
YGL154C'	26
YGL155W'	23
YGL156W'	44
YGL157W'	18
YGL158W'	0
YGL161C'	65
YGL162W'	3
YGL163C'	91
YGL165C'	0
YGL166W'	4
YGL167C'	97
YGL168W'	0
YGL169W'	51
YGL170C'	0
YGL171W'	87
YGL172W'	22
YGL173C'	70
YGL174W'	57
YGL175C'	4
YGL177W'	0
YGL178W'	13
YGL179C'	65
YGL180W'	66
YGL181W'	26
YGL183C'	69
YGL184C'	19
YGL185C'	3
YGL186C'	9
YGL187C'	49
YGL189C'	61
YGL190C'	88
YGL192W'	25
YGL194C'	13
YGL195W'	72
YGL197W'	7
YGL198W'	43
YGL200C'	78
YGL201C'	96
YGL202W'	56
YGL204C'	0
YGL205W'	85
YGL206C'	96
YGL207W'	93
YGL208W'	57
YGL210W'	35
YGL212W'	19
YGL213C'	13
YGL214W'	0
YGL215W'	17
YGL216W'	73
YGL217C'	0
YGL220W'	62
YGL221C'	62
YGL222C'	2
YGL223C'	3
YGL225W'	80
YGL226C-A'	2
YGL226W'	2
YGL227W'	23
YGL229C'	1
YGL230C'	0
YGL233W'	72
YGL234W'	81
YGL235W'	0
YGL236C'	79
YGL237C'	24
YGL238W'	96
YGL239C'	0
YGL240W'	80
YGL241W'	69
YGL242C'	48
YGL244W'	71
YGL245W'	50
YGL246C'	69
YGL247W'	5
YGL249W'	2
YGL250W'	3
YGL251C'	44
YGL252C'	14
YGL253W'	25
YGL254W'	34
YGL256W'	74
YGL258W'	0
YGL259W'	0
YGL263W'	0
YGR002C'	80
YGR003W'	69
YGR004W'	4
YGR005C'	70
YGR006W'	60
YGR009C'	14
YGR010W'	53
YGR013W'	8
YGR014W'	7
YGR016W'	3
YGR017W'	18
YGR018C'	0
YGR020C'	93
YGR021W'	65
YGR023W'	1
YGR024C'	77
YGR026W'	4
YGR028W'	83
YGR029W'	77
YGR030C'	2
YGR031W'	82
YGR032W'	17
YGR033C'	43
YGR034W'	88
YGR035C'	0
YGR036C'	71
YGR037C'	87
YGR038W'	61
YGR040W'	13
YGR041W'	0
YGR042W'	4
YGR045C'	0
YGR046W'	78
YGR047C'	81
YGR048W'	87
YGR049W'	1
YGR050C'	0
YGR052W'	6
YGR053C'	9
YGR054W'	87
YGR055W'	78
YGR056W'	20
YGR057C'	12
YGR058W'	45
YGR059W'	3
YGR060W'	79
YGR061C'	74
YGR062C'	50
YGR063C'	85
YGR064W'	0
YGR065C'	3
YGR066C'	29
YGR067C'	2
YGR068C'	3
YGR069W'	0
YGR070W'	2
YGR071C'	2
YGR072W'	9
YGR073C'	0
YGR074W'	89
YGR075C'	2
YGR076C'	11
YGR077C'	2
YGR078C'	89
YGR079W'	2
YGR080W'	77
YGR081C'	4
YGR082W'	61
YGR083C'	84
YGR084C'	2
YGR085C'	92
YGR086C'	14
YGR087C'	7
YGR088W'	9
YGR089W'	11
YGR090W'	86
YGR091W'	86
YGR092W'	7
YGR094W'	97
YGR095C'	65
YGR097W'	5
YGR098C'	16
YGR099W'	13
YGR100W'	43
YGR101W'	72
YGR102C'	3
YGR103W'	91
YGR104C'	7
YGR105W'	12
YGR107W'	0
YGR108W'	17
YGR109C'	6
YGR110W'	20
YGR111W'	13
YGR113W'	10
YGR114C'	0
YGR115C'	0
YGR116W'	88
YGR117C'	4
YGR119C'	64
YGR120C'	2
YGR121C'	14
YGR122W'	2
YGR123C'	84
YGR124W'	47
YGR125W'	23
YGR126W'	2
YGR128C'	5
YGR129W'	4
YGR130C'	2
YGR131W'	1
YGR132C'	92
YGR133W'	18
YGR134W'	4
YGR135W'	94
YGR136W'	14
YGR138C'	10
YGR139W'	0
YGR140W'	2
YGR141W'	17
YGR142W'	2
YGR143W'	4
YGR144W'	23
YGR145W'	93
YGR146C'	0
YGR148C'	43
YGR149W'	30
YGR150C'	7
YGR151C'	0
YGR152C'	53
YGR153W'	0
YGR154C'	0
YGR155W'	88
YGR156W'	4
YGR157W'	20
YGR158C'	12
YGR159C'	81
YGR160W'	0
YGR161C'	1
YGR161C-D'	0
YGR161W-B'	5
YGR162W'	45
YGR163W'	81
YGR165W'	8
YGR166W'	4
YGR167W'	23
YGR168C'	1
YGR169C'	6
YGR170W'	19
YGR171C'	92
YGR172C'	94
YGR173W'	76
YGR174C'	5
YGR175C'	54
YGR177C'	4
YGR178C'	65
YGR179C'	2
YGR180C'	1
YGR181W'	65
YGR182C'	0
YGR184C'	64
YGR185C'	85
YGR186W'	20
YGR187C'	74
YGR188C'	53
YGR189C'	17
YGR191W'	29
YGR192C'	50
YGR193C'	16
YGR194C'	77
YGR195W'	97
YGR196C'	3
YGR197C'	12
YGR198W'	6
YGR199W'	3
YGR200C'	84
YGR201C'	3
YGR202C'	56
YGR203W'	24
YGR204W'	54
YGR205W'	30
YGR206W'	1
YGR207C'	85
YGR208W'	74
YGR209C'	65
YGR210C'	23
YGR211W'	93
YGR213C'	8
YGR214W'	60
YGR215W'	19
YGR216C'	35
YGR217W'	82
[truncated: 3,093 more rows]
