# Supplementary material for: Method for Essential Protein Prediction Based on a Novel Weighted Protein-Domain Interaction Network
Source: Front Genet. 2021 Mar 17;12:645932. doi: 10.3389/fgene.2021.645932 (PMC8010314; doi:10.3389/fgene.2021.645932)
Supplement: Supplementary file 7 [file Table_7.XLS]

## Sheet: Sheet1
YAL007C'	Endoplasmic'
YAL009W'	Endoplasmic'
YAL010C'	Endoplasmic'
YAL023C'	Endoplasmic'
YAL028W'	Endoplasmic'
YAL042W'	Endoplasmic'
YAL048C'	Endoplasmic'
YAL053W'	Endoplasmic'
YAL054C'	Endoplasmic'
YAL058W'	Endoplasmic'
YAR002C-A'	Endoplasmic'
YAR031W'	Endoplasmic'
YAR033W'	Endoplasmic'
YAR042W'	Endoplasmic'
YBL011W'	Endoplasmic'
YBL020W'	Endoplasmic'
YBL040C'	Endoplasmic'
YBL041W'	Endoplasmic'
YBL082C'	Endoplasmic'
YBR002C'	Endoplasmic'
YBR004C'	Endoplasmic'
YBR005W'	Endoplasmic'
YBR014C'	Endoplasmic'
YBR029C'	Endoplasmic'
YBR036C'	Endoplasmic'
YBR041W'	Endoplasmic'
YBR058C-A'	Endoplasmic'
YBR070C'	Endoplasmic'
YBR086C'	Endoplasmic'
YBR096W'	Endoplasmic'
YBR110W'	Endoplasmic'
YBR130C'	Endoplasmic'
YBR132C'	Endoplasmic'
YBR159W'	Endoplasmic'
YBR160W'	Endoplasmic'
YBR162W-A'	Endoplasmic'
YBR170C'	Endoplasmic'
YBR171W'	Endoplasmic'
YBR172C'	Endoplasmic'
YBR183W'	Endoplasmic'
YBR201W'	Endoplasmic'
YBR229C'	Endoplasmic'
YBR243C'	Endoplasmic'
YBR254C'	Endoplasmic'
YBR265W'	Endoplasmic'
YBR273C'	Endoplasmic'
YBR283C'	Endoplasmic'
YBR287W'	Endoplasmic'
YBR290W'	Endoplasmic'
YCL043C'	Endoplasmic'
YCL045C'	Endoplasmic'
YCL052C'	Endoplasmic'
YCR011C'	Endoplasmic'
YCR017C'	Endoplasmic'
YCR034W'	Endoplasmic'
YCR044C'	Endoplasmic'
YCR048W'	Endoplasmic'
YCR067C'	Endoplasmic'
YCR068W'	Endoplasmic'
YDL010W'	Endoplasmic'
YDL015C'	Endoplasmic'
YDL018C'	Endoplasmic'
YDL019C'	Endoplasmic'
YDL058W'	Endoplasmic'
YDL065C'	Endoplasmic'
YDL072C'	Endoplasmic'
YDL093W'	Endoplasmic'
YDL095W'	Endoplasmic'
YDL100C'	Endoplasmic'
YDL121C'	Endoplasmic'
YDL122W'	Endoplasmic'
YDL126C'	Endoplasmic'
YDL149W'	Endoplasmic'
YDL193W'	Endoplasmic'
YDL195W'	Endoplasmic'
YDL204W'	Endoplasmic'
YDL212W'	Endoplasmic'
YDL226C'	Endoplasmic'
YDL232W'	Endoplasmic'
YDR049W'	Endoplasmic'
YDR056C'	Endoplasmic'
YDR057W'	Endoplasmic'
YDR062W'	Endoplasmic'
YDR086C'	Endoplasmic'
YDR126W'	Endoplasmic'
YDR150W'	Endoplasmic'
YDR182W'	Endoplasmic'
YDR189W'	Endoplasmic'
YDR196C'	Endoplasmic'
YDR200C'	Endoplasmic'
YDR205W'	Endoplasmic'
YDR221W'	Endoplasmic'
YDR233C'	Endoplasmic'
YDR236C'	Endoplasmic'
YDR245W'	Endoplasmic'
YDR246W'	Endoplasmic'
YDR292C'	Endoplasmic'
YDR294C'	Endoplasmic'
YDR297W'	Endoplasmic'
YDR302W'	Endoplasmic'
YDR304C'	Endoplasmic'
YDR307W'	Endoplasmic'
YDR320C'	Endoplasmic'
YDR329C'	Endoplasmic'
YDR331W'	Endoplasmic'
YDR349C'	Endoplasmic'
YDR410C'	Endoplasmic'
YDR411C'	Endoplasmic'
YDR414C'	Endoplasmic'
YDR434W'	Endoplasmic'
YDR437W'	Endoplasmic'
YDR472W'	Endoplasmic'
YDR476C'	Endoplasmic'
YDR492W'	Endoplasmic'
YDR498C'	Endoplasmic'
YDR518W'	Endoplasmic'
YDR519W'	Endoplasmic'
YEL001C'	Endoplasmic'
YEL002C'	Endoplasmic'
YEL004W'	Endoplasmic'
YEL031W'	Endoplasmic'
YEL036C'	Endoplasmic'
YEL043W'	Endoplasmic'
YEL064C'	Endoplasmic'
YER004W'	Endoplasmic'
YER012W'	Endoplasmic'
YER019C-A'	Endoplasmic'
YER019W'	Endoplasmic'
YER039C'	Endoplasmic'
YER044C'	Endoplasmic'
YER053C-A'	Endoplasmic'
YER072W'	Endoplasmic'
YER074W-A'	Endoplasmic'
YER083C'	Endoplasmic'
YER087C-B'	Endoplasmic'
YER094C'	Endoplasmic'
YER100W'	Endoplasmic'
YER120W'	Endoplasmic'
YER122C'	Endoplasmic'
YER140W'	Endoplasmic'
YFL004W'	Endoplasmic'
YFL025C'	Endoplasmic'
YFL038C'	Endoplasmic'
YFL048C'	Endoplasmic'
YFR008W'	Endoplasmic'
YFR041C'	Endoplasmic'
YFR042W'	Endoplasmic'
YFR050C'	Endoplasmic'
YGL001C'	Endoplasmic'
YGL002W'	Endoplasmic'
YGL010W'	Endoplasmic'
YGL012W'	Endoplasmic'
YGL020C'	Endoplasmic'
YGL022W'	Endoplasmic'
YGL027C'	Endoplasmic'
YGL038C'	Endoplasmic'
YGL047W'	Endoplasmic'
YGL051W'	Endoplasmic'
YGL053W'	Endoplasmic'
YGL054C'	Endoplasmic'
YGL055W'	Endoplasmic'
YGL065C'	Endoplasmic'
YGL084C'	Endoplasmic'
YGL098W'	Endoplasmic'
YGL126W'	Endoplasmic'
YGL139W'	Endoplasmic'
YGL142C'	Endoplasmic'
YGL145W'	Endoplasmic'
YGL160W'	Endoplasmic'
YGL200C'	Endoplasmic'
YGL219C'	Endoplasmic'
YGL225W'	Endoplasmic'
YGL226C-A'	Endoplasmic'
YGL231C'	Endoplasmic'
YGR036C'	Endoplasmic'
YGR038W'	Endoplasmic'
YGR048W'	Endoplasmic'
YGR060W'	Endoplasmic'
YGR089W'	Endoplasmic'
YGR105W'	Endoplasmic'
YGR106C'	Endoplasmic'
YGR157W'	Endoplasmic'
YGR172C'	Endoplasmic'
YGR175C'	Endoplasmic'
YGR177C'	Endoplasmic'
YGR199W'	Endoplasmic'
YGR212W'	Endoplasmic'
YGR216C'	Endoplasmic'
YGR227W'	Endoplasmic'
YGR263C'	Endoplasmic'
YGR270W'	Endoplasmic'
YGR284C'	Endoplasmic'
YHL003C'	Endoplasmic'
YHL020C'	Endoplasmic'
YHL028W'	Endoplasmic'
YHR001W'	Endoplasmic'
YHR004C'	Endoplasmic'
YHR007C'	Endoplasmic'
YHR027C'	Endoplasmic'
YHR036W'	Endoplasmic'
YHR039C'	Endoplasmic'
YHR042W'	Endoplasmic'
YHR045W'	Endoplasmic'
YHR060W'	Endoplasmic'
YHR072W'	Endoplasmic'
YHR073W'	Endoplasmic'
YHR079C'	Endoplasmic'
YHR098C'	Endoplasmic'
YHR101C'	Endoplasmic'
YHR110W'	Endoplasmic'
YHR133C'	Endoplasmic'
YHR135C'	Endoplasmic'
YHR140W'	Endoplasmic'
YHR142W'	Endoplasmic'
YHR176W'	Endoplasmic'
YHR181W'	Endoplasmic'
YHR188C'	Endoplasmic'
YHR190W'	Endoplasmic'
YHR192W'	Endoplasmic'
YHR204W'	Endoplasmic'
YIL004C'	Endoplasmic'
YIL005W'	Endoplasmic'
YIL016W'	Endoplasmic'
YIL023C'	Endoplasmic'
YIL027C'	Endoplasmic'
YIL030C'	Endoplasmic'
YIL039W'	Endoplasmic'
YIL040W'	Endoplasmic'
YIL043C'	Endoplasmic'
YIL049W'	Endoplasmic'
YIL089W'	Endoplasmic'
YIL090W'	Endoplasmic'
YIL102C-A'	Endoplasmic'
YIL109C'	Endoplasmic'
YIL124W'	Endoplasmic'
YIR022W'	Endoplasmic'
YIR033W'	Endoplasmic'
YIR038C'	Endoplasmic'
YJL001W'	Endoplasmic'
YJL002C'	Endoplasmic'
YJL005W'	Endoplasmic'
YJL012C'	Endoplasmic'
YJL034W'	Endoplasmic'
YJL062W'	Endoplasmic'
YJL073W'	Endoplasmic'
YJL079C'	Endoplasmic'
YJL080C'	Endoplasmic'
YJL091C'	Endoplasmic'
YJL097W'	Endoplasmic'
YJL117W'	Endoplasmic'
YJL134W'	Endoplasmic'
YJL145W'	Endoplasmic'
YJL158C'	Endoplasmic'
YJL167W'	Endoplasmic'
YJL192C'	Endoplasmic'
YJL196C'	Endoplasmic'
YJR010C-A'	Endoplasmic'
YJR013W'	Endoplasmic'
YJR015W'	Endoplasmic'
YJR040W'	Endoplasmic'
YJR073C'	Endoplasmic'
YJR088C'	Endoplasmic'
YJR117W'	Endoplasmic'
YJR118C'	Endoplasmic'
YJR131W'	Endoplasmic'
YJR143C'	Endoplasmic'
YKL008C'	Endoplasmic'
YKL020C'	Endoplasmic'
YKL044W'	Endoplasmic'
YKL046C'	Endoplasmic'
YKL065C'	Endoplasmic'
YKL073W'	Endoplasmic'
YKL094W'	Endoplasmic'
YKL100C'	Endoplasmic'
YKL119C'	Endoplasmic'
YKL154W'	Endoplasmic'
YKL165C'	Endoplasmic'
YKL207W'	Endoplasmic'
YKL212W'	Endoplasmic'
YKR003W'	Endoplasmic'
YKR014C'	Endoplasmic'
YKR022C'	Endoplasmic'
YKR030W'	Endoplasmic'
YKR053C'	Endoplasmic'
YKR067W'	Endoplasmic'
YKR068C'	Endoplasmic'
YLL006W'	Endoplasmic'
YLL014W'	Endoplasmic'
YLL023C'	Endoplasmic'
YLL031C'	Endoplasmic'
YLL052C'	Endoplasmic'
YLL053C'	Endoplasmic'
YLL055W'	Endoplasmic'
YLL061W'	Endoplasmic'
YLR004C'	Endoplasmic'
YLR023C'	Endoplasmic'
YLR034C'	Endoplasmic'
YLR050C'	Endoplasmic'
YLR056W'	Endoplasmic'
YLR057W'	Endoplasmic'
YLR064W'	Endoplasmic'
YLR066W'	Endoplasmic'
YLR074C'	Endoplasmic'
YLR078C'	Endoplasmic'
YLR080W'	Endoplasmic'
YLR088W'	Endoplasmic'
YLR100W'	Endoplasmic'
YLR155C'	Endoplasmic'
YLR160C'	Endoplasmic'
YLR205C'	Endoplasmic'
YLR207W'	Endoplasmic'
YLR208W'	Endoplasmic'
YLR238W'	Endoplasmic'
YLR242C'	Endoplasmic'
YLR246W'	Endoplasmic'
YLR268W'	Endoplasmic'
YLR286C'	Endoplasmic'
YLR292C'	Endoplasmic'
YLR301W'	Endoplasmic'
YLR310C'	Endoplasmic'
YLR350W'	Endoplasmic'
YLR372W'	Endoplasmic'
YLR378C'	Endoplasmic'
YLR404W'	Endoplasmic'
YLR440C'	Endoplasmic'
YLR450W'	Endoplasmic'
YLR459W'	Endoplasmic'
YML008C'	Endoplasmic'
YML012W'	Endoplasmic'
YML013W'	Endoplasmic'
YML019W'	Endoplasmic'
YML029W'	Endoplasmic'
YML048W'	Endoplasmic'
YML055W'	Endoplasmic'
YML059C'	Endoplasmic'
YML066C'	Endoplasmic'
YML067C'	Endoplasmic'
YML072C'	Endoplasmic'
YML075C'	Endoplasmic'
YML077W'	Endoplasmic'
YML101C'	Endoplasmic'
YML115C'	Endoplasmic'
YML125C'	Endoplasmic'
YML128C'	Endoplasmic'
YML130C'	Endoplasmic'
YMR008C'	Endoplasmic'
YMR013C'	Endoplasmic'
YMR015C'	Endoplasmic'
YMR022W'	Endoplasmic'
YMR029C'	Endoplasmic'
YMR040W'	Endoplasmic'
YMR052W'	Endoplasmic'
YMR065W'	Endoplasmic'
YMR122W-A'	Endoplasmic'
YMR123W'	Endoplasmic'
YMR134W'	Endoplasmic'
YMR149W'	Endoplasmic'
YMR161W'	Endoplasmic'
YMR165C'	Endoplasmic'
YMR183C'	Endoplasmic'
YMR200W'	Endoplasmic'
YMR202W'	Endoplasmic'
YMR214W'	Endoplasmic'
YMR238W'	Endoplasmic'
YMR251W-A'	Endoplasmic'
YMR264W'	Endoplasmic'
YMR272C'	Endoplasmic'
YMR274C'	Endoplasmic'
YMR281W'	Endoplasmic'
YMR292W'	Endoplasmic'
YMR296C'	Endoplasmic'
YMR297W'	Endoplasmic'
YMR298W'	Endoplasmic'
YMR305C'	Endoplasmic'
YNL012W'	Endoplasmic'
YNL024C-A'	Endoplasmic'
YNL038W'	Endoplasmic'
YNL044W'	Endoplasmic'
YNL046W'	Endoplasmic'
YNL048W'	Endoplasmic'
YNL049C'	Endoplasmic'
YNL080C'	Endoplasmic'
YNL087W'	Endoplasmic'
YNL098C'	Endoplasmic'
YNL111C'	Endoplasmic'
YNL125C'	Endoplasmic'
YNL127W'	Endoplasmic'
YNL130C'	Endoplasmic'
YNL146W'	Endoplasmic'
YNL149C'	Endoplasmic'
YNL156C'	Endoplasmic'
YNL158W'	Endoplasmic'
YNL181W'	Endoplasmic'
YNL194C'	Endoplasmic'
YNL219C'	Endoplasmic'
YNL231C'	Endoplasmic'
YNL258C'	Endoplasmic'
YNL263C'	Endoplasmic'
YNL280C'	Endoplasmic'
YNL291C'	Endoplasmic'
YNL304W'	Endoplasmic'
YNL305C'	Endoplasmic'
YNL321W'	Endoplasmic'
YNL323W'	Endoplasmic'
YNR008W'	Endoplasmic'
YNR016C'	Endoplasmic'
YNR019W'	Endoplasmic'
YNR021W'	Endoplasmic'
YNR026C'	Endoplasmic'
YNR030W'	Endoplasmic'
YNR039C'	Endoplasmic'
YNR075W'	Endoplasmic'
YOL003C'	Endoplasmic'
YOL009C'	Endoplasmic'
YOL013C'	Endoplasmic'
YOL031C'	Endoplasmic'
YOL044W'	Endoplasmic'
YOL065C'	Endoplasmic'
YOL081W'	Endoplasmic'
YOL088C'	Endoplasmic'
YOL101C'	Endoplasmic'
YOL110W'	Endoplasmic'
YOL147C'	Endoplasmic'
YOR002W'	Endoplasmic'
YOR016C'	Endoplasmic'
YOR044W'	Endoplasmic'
YOR049C'	Endoplasmic'
YOR056C'	Endoplasmic'
YOR060C'	Endoplasmic'
YOR067C'	Endoplasmic'
YOR075W'	Endoplasmic'
YOR085W'	Endoplasmic'
YOR086C'	Endoplasmic'
YOR092W'	Endoplasmic'
YOR103C'	Endoplasmic'
YOR115C'	Endoplasmic'
YOR149C'	Endoplasmic'
YOR154W'	Endoplasmic'
YOR157C'	Endoplasmic'
YOR165W'	Endoplasmic'
YOR171C'	Endoplasmic'
YOR175C'	Endoplasmic'
YOR198C'	Endoplasmic'
YOR223W'	Endoplasmic'
YOR245C'	Endoplasmic'
YOR254C'	Endoplasmic'
YOR285W'	Endoplasmic'
YOR288C'	Endoplasmic'
YOR307C'	Endoplasmic'
YOR311C'	Endoplasmic'
YOR317W'	Endoplasmic'
YOR321W'	Endoplasmic'
YOR324C'	Endoplasmic'
YOR336W'	Endoplasmic'
YPL019C'	Endoplasmic'
YPL050C'	Endoplasmic'
YPL076W'	Endoplasmic'
YPL085W'	Endoplasmic'
YPL087W'	Endoplasmic'
YPL094C'	Endoplasmic'
YPL096C-A'	Endoplasmic'
YPL137C'	Endoplasmic'
YPL175W'	Endoplasmic'
YPL186C'	Endoplasmic'
YPL200W'	Endoplasmic'
YPL207W'	Endoplasmic'
YPL210C'	Endoplasmic'
YPL218W'	Endoplasmic'
YPL221W'	Endoplasmic'
YPL227C'	Endoplasmic'
YPL244C'	Endoplasmic'
YPL274W'	Endoplasmic'
YPR003C'	Endoplasmic'
YPR028W'	Endoplasmic'
YPR037C'	Endoplasmic'
YPR063C'	Endoplasmic'
YPR071W'	Endoplasmic'
YPR091C'	Endoplasmic'
YPR103W'	Endoplasmic'
YPR105C'	Endoplasmic'
YPR113W'	Endoplasmic'
YPR114W'	Endoplasmic'
YPR139C'	Endoplasmic'
YPR149W'	Endoplasmic'
YPR159W'	Endoplasmic'
YPR173C'	Endoplasmic'
YPR181C'	Endoplasmic'
YPR183W'	Endoplasmic'
YPR192W'	Endoplasmic'
YAL016W'	Cytoskeleton'
YAL029C'	Cytoskeleton'
YAL034W-A'	Cytoskeleton'
YAL047C'	Cytoskeleton'
YAR019C'	Cytoskeleton'
YBL007C'	Cytoskeleton'
YBL031W'	Cytoskeleton'
YBL034C'	Cytoskeleton'
YBL047C'	Cytoskeleton'
YBL063W'	Cytoskeleton'
YBL105C'	Cytoskeleton'
YBR108W'	Cytoskeleton'
YBR109C'	Cytoskeleton'
YBR118W'	Cytoskeleton'
YBR133C'	Cytoskeleton'
YBR148W'	Cytoskeleton'
YBR156C'	Cytoskeleton'
YBR200W'	Cytoskeleton'
YBR211C'	Cytoskeleton'
YBR233W-A'	Cytoskeleton'
YBR234C'	Cytoskeleton'
YBR260C'	Cytoskeleton'
YCL014W'	Cytoskeleton'
YCL024W'	Cytoskeleton'
YCL029C'	Cytoskeleton'
YCL034W'	Cytoskeleton'
YCR002C'	Cytoskeleton'
YCR009C'	Cytoskeleton'
YCR088W'	Cytoskeleton'
YDL028C'	Cytoskeleton'
YDL029W'	Cytoskeleton'
YDL058W'	Cytoskeleton'
YDL117W'	Cytoskeleton'
YDL161W'	Cytoskeleton'
YDL225W'	Cytoskeleton'
YDL226C'	Cytoskeleton'
YDL239C'	Cytoskeleton'
YDR016C'	Cytoskeleton'
YDR022C'	Cytoskeleton'
YDR063W'	Cytoskeleton'
YDR106W'	Cytoskeleton'
YDR113C'	Cytoskeleton'
YDR126W'	Cytoskeleton'
YDR129C'	Cytoskeleton'
YDR130C'	Cytoskeleton'
YDR171W'	Cytoskeleton'
YDR201W'	Cytoskeleton'
YDR218C'	Cytoskeleton'
YDR309C'	Cytoskeleton'
YDR320C-A'	Cytoskeleton'
YDR356W'	Cytoskeleton'
YDR379W'	Cytoskeleton'
YDR388W'	Cytoskeleton'
YDR389W'	Cytoskeleton'
YDR409W'	Cytoskeleton'
YDR424C'	Cytoskeleton'
YDR484W'	Cytoskeleton'
YDR488C'	Cytoskeleton'
YDR510W'	Cytoskeleton'
YDR532C'	Cytoskeleton'
YEL040W'	Cytoskeleton'
YEL061C'	Cytoskeleton'
YER007W'	Cytoskeleton'
YER016W'	Cytoskeleton'
YER114C'	Cytoskeleton'
YER125W'	Cytoskeleton'
YER133W'	Cytoskeleton'
YFL005W'	Cytoskeleton'
YFL037W'	Cytoskeleton'
YFL039C'	Cytoskeleton'
YFR028C'	Cytoskeleton'
YGL061C'	Cytoskeleton'
YGL075C'	Cytoskeleton'
YGL093W'	Cytoskeleton'
YGL106W'	Cytoskeleton'
YGL170C'	Cytoskeleton'
YGL173C'	Cytoskeleton'
YGL181W'	Cytoskeleton'
YGL216W'	Cytoskeleton'
YGR032W'	Cytoskeleton'
YGR059W'	Cytoskeleton'
YGR080W'	Cytoskeleton'
YGR092W'	Cytoskeleton'
YGR098C'	Cytoskeleton'
YGR113W'	Cytoskeleton'
YGR136W'	Cytoskeleton'
YGR140W'	Cytoskeleton'
YGR198W'	Cytoskeleton'
YGR218W'	Cytoskeleton'
YGR241C'	Cytoskeleton'
YHR014W'	Cytoskeleton'
YHR016C'	Cytoskeleton'
YHR023W'	Cytoskeleton'
YHR061C'	Cytoskeleton'
YHR107C'	Cytoskeleton'
YHR114W'	Cytoskeleton'
YHR129C'	Cytoskeleton'
YHR161C'	Cytoskeleton'
YHR172W'	Cytoskeleton'
YHR185C'	Cytoskeleton'
YHR199C-A'	Cytoskeleton'
YIL002C'	Cytoskeleton'
YIL034C'	Cytoskeleton'
YIL062C'	Cytoskeleton'
YIL095W'	Cytoskeleton'
YIL106W'	Cytoskeleton'
YIL138C'	Cytoskeleton'
YIL140W'	Cytoskeleton'
YIL149C'	Cytoskeleton'
YIR003W'	Cytoskeleton'
YIR006C'	Cytoskeleton'
YIR010W'	Cytoskeleton'
YJL019W'	Cytoskeleton'
YJL020C'	Cytoskeleton'
YJL042W'	Cytoskeleton'
YJR053W'	Cytoskeleton'
YJR065C'	Cytoskeleton'
YJR076C'	Cytoskeleton'
YJR089W'	Cytoskeleton'
YJR090C'	Cytoskeleton'
YJR092W'	Cytoskeleton'
YJR125C'	Cytoskeleton'
YKL007W'	Cytoskeleton'
YKL013C'	Cytoskeleton'
YKL042W'	Cytoskeleton'
YKL048C'	Cytoskeleton'
YKL052C'	Cytoskeleton'
YKL056C'	Cytoskeleton'
YKL079W'	Cytoskeleton'
YKL101W'	Cytoskeleton'
YKL129C'	Cytoskeleton'
YKL138C-A'	Cytoskeleton'
YKL222C'	Cytoskeleton'
YKR001C'	Cytoskeleton'
YKR037C'	Cytoskeleton'
YKR041W'	Cytoskeleton'
YKR054C'	Cytoskeleton'
YKR083C'	Cytoskeleton'
YLL003W'	Cytoskeleton'
YLL038C'	Cytoskeleton'
YLL049W'	Cytoskeleton'
YLL050C'	Cytoskeleton'
YLR045C'	Cytoskeleton'
YLR175W'	Cytoskeleton'
YLR186W'	Cytoskeleton'
YLR206W'	Cytoskeleton'
YLR212C'	Cytoskeleton'
YLR227C'	Cytoskeleton'
YLR229C'	Cytoskeleton'
YLR254C'	Cytoskeleton'
YLR313C'	Cytoskeleton'
YLR314C'	Cytoskeleton'
YLR319C'	Cytoskeleton'
YLR337C'	Cytoskeleton'
YLR342W'	Cytoskeleton'
YLR370C'	Cytoskeleton'
YLR410W'	Cytoskeleton'
YLR412W'	Cytoskeleton'
YLR429W'	Cytoskeleton'
YLR457C'	Cytoskeleton'
YML031W'	Cytoskeleton'
YML064C'	Cytoskeleton'
YML085C'	Cytoskeleton'
YML104C'	Cytoskeleton'
YML124C'	Cytoskeleton'
YMR001C'	Cytoskeleton'
YMR032W'	Cytoskeleton'
YMR055C'	Cytoskeleton'
YMR092C'	Cytoskeleton'
YMR109W'	Cytoskeleton'
YMR198W'	Cytoskeleton'
YMR294W'	Cytoskeleton'
YMR299C'	Cytoskeleton'
YNL020C'	Cytoskeleton'
YNL079C'	Cytoskeleton'
YNL084C'	Cytoskeleton'
YNL094W'	Cytoskeleton'
YNL106C'	Cytoskeleton'
YNL116W'	Cytoskeleton'
YNL126W'	Cytoskeleton'
YNL138W'	Cytoskeleton'
YNL148C'	Cytoskeleton'
YNL152W'	Cytoskeleton'
YNL164C'	Cytoskeleton'
YNL166C'	Cytoskeleton'
YNL172W'	Cytoskeleton'
YNL188W'	Cytoskeleton'
YNL225C'	Cytoskeleton'
YNL233W'	Cytoskeleton'
YNL243W'	Cytoskeleton'
YNL271C'	Cytoskeleton'
YNR035C'	Cytoskeleton'
YOL069W'	Cytoskeleton'
YOL091W'	Cytoskeleton'
YOR014W'	Cytoskeleton'
YOR058C'	Cytoskeleton'
YOR060C'	Cytoskeleton'
YOR073W'	Cytoskeleton'
YOR109W'	Cytoskeleton'
YOR122C'	Cytoskeleton'
YOR127W'	Cytoskeleton'
YOR141C'	Cytoskeleton'
YOR177C'	Cytoskeleton'
YOR181W'	Cytoskeleton'
YOR195W'	Cytoskeleton'
YOR233W'	Cytoskeleton'
YOR239W'	Cytoskeleton'
YOR257W'	Cytoskeleton'
YOR265W'	Cytoskeleton'
YOR269W'	Cytoskeleton'
YOR326W'	Cytoskeleton'
YOR329C'	Cytoskeleton'
YOR367W'	Cytoskeleton'
YOR373W'	Cytoskeleton'
YPL017C'	Cytoskeleton'
YPL124W'	Cytoskeleton'
YPL155C'	Cytoskeleton'
YPL174C'	Cytoskeleton'
YPL192C'	Cytoskeleton'
YPL204W'	Cytoskeleton'
YPL209C'	Cytoskeleton'
YPL233W'	Cytoskeleton'
YPL241C'	Cytoskeleton'
YPL242C'	Cytoskeleton'
YPL253C'	Cytoskeleton'
YPL255W'	Cytoskeleton'
YPL269W'	Cytoskeleton'
YPR080W'	Cytoskeleton'
YPR111W'	Cytoskeleton'
YPR119W'	Cytoskeleton'
YPR141C'	Cytoskeleton'
YPR154W'	Cytoskeleton'
YPR171W'	Cytoskeleton'
YPR174C'	Cytoskeleton'
YPR188C'	Cytoskeleton'
YAL002W'	Golgi'
YAL026C'	Golgi'
YAL042W'	Golgi'
YAR033W'	Golgi'
YAR042W'	Golgi'
YBL017C'	Golgi'
YBL069W'	Golgi'
YBL102W'	Golgi'
YBR014C'	Golgi'
YBR015C'	Golgi'
YBR029C'	Golgi'
YBR080C'	Golgi'
YBR097W'	Golgi'
YBR164C'	Golgi'
YBR183W'	Golgi'
YBR187W'	Golgi'
YBR199W'	Golgi'
YBR254C'	Golgi'
YBR288C'	Golgi'
YCL001W'	Golgi'
YCL057W'	Golgi'
YCR043C'	Golgi'
YCR067C'	Golgi'
YCR068W'	Golgi'
YDL010W'	Golgi'
YDL058W'	Golgi'
YDL099W'	Golgi'
YDL100C'	Golgi'
YDL137W'	Golgi'
YDL145C'	Golgi'
YDL149W'	Golgi'
YDL192W'	Golgi'
YDL226C'	Golgi'
YDR027C'	Golgi'
YDR084C'	Golgi'
YDR100W'	Golgi'
YDR108W'	Golgi'
YDR137W'	Golgi'
YDR141C'	Golgi'
YDR170C'	Golgi'
YDR189W'	Golgi'
YDR233C'	Golgi'
YDR238C'	Golgi'
YDR245W'	Golgi'
YDR246W'	Golgi'
YDR264C'	Golgi'
YDR270W'	Golgi'
YDR351W'	Golgi'
YDR358W'	Golgi'
YDR367W'	Golgi'
YDR372C'	Golgi'
YDR373W'	Golgi'
YDR407C'	Golgi'
YDR468C'	Golgi'
YDR472W'	Golgi'
YDR483W'	Golgi'
YDR484W'	Golgi'
YDR503C'	Golgi'
YDR517W'	Golgi'
YEL022W'	Golgi'
YEL036C'	Golgi'
YEL042W'	Golgi'
YEL048C'	Golgi'
YER001W'	Golgi'
YER005W'	Golgi'
YER031C'	Golgi'
YER039C'	Golgi'
YER074W-A'	Golgi'
YER083C'	Golgi'
YER113C'	Golgi'
YER122C'	Golgi'
YER125W'	Golgi'
YER157W'	Golgi'
YER166W'	Golgi'
YFL038C'	Golgi'
YFL048C'	Golgi'
YFR051C'	Golgi'
YGL005C'	Golgi'
YGL020C'	Golgi'
YGL038C'	Golgi'
YGL051W'	Golgi'
YGL054C'	Golgi'
YGL095C'	Golgi'
YGL137W'	Golgi'
YGL161C'	Golgi'
YGL167C'	Golgi'
YGL198W'	Golgi'
YGL200C'	Golgi'
YGL203C'	Golgi'
YGL206C'	Golgi'
YGL210W'	Golgi'
YGL223C'	Golgi'
YGL225W'	Golgi'
YGL257C'	Golgi'
YGR120C'	Golgi'
YGR166W'	Golgi'
YGR167W'	Golgi'
YGR170W'	Golgi'
YGR172C'	Golgi'
YGR202C'	Golgi'
YGR209C'	Golgi'
YGR247W'	Golgi'
YGR261C'	Golgi'
YHL017W'	Golgi'
YHL019C'	Golgi'
YHL031C'	Golgi'
YHR098C'	Golgi'
YHR103W'	Golgi'
YHR108W'	Golgi'
YHR123W'	Golgi'
YHR181W'	Golgi'
YIL004C'	Golgi'
YIL014W'	Golgi'
YIL041W'	Golgi'
YIL044C'	Golgi'
YIL048W'	Golgi'
YIL076W'	Golgi'
YIL085C'	Golgi'
YIL109C'	Golgi'
YIL173W'	Golgi'
YJL004C'	Golgi'
YJL024C'	Golgi'
YJL029C'	Golgi'
YJL094C'	Golgi'
YJL099W'	Golgi'
YJL123C'	Golgi'
YJL139C'	Golgi'
YJL178C'	Golgi'
YJL183W'	Golgi'
YJL186W'	Golgi'
YJL204C'	Golgi'
YJL207C'	Golgi'
YJL222W'	Golgi'
YJR031C'	Golgi'
YJR040W'	Golgi'
YJR066W'	Golgi'
YJR075W'	Golgi'
YJR125C'	Golgi'
YJR134C'	Golgi'
YKL004W'	Golgi'
YKL006C-A'	Golgi'
YKL034W'	Golgi'
YKL039W'	Golgi'
YKL063C'	Golgi'
YKL135C'	Golgi'
YKL165C'	Golgi'
YKL174C'	Golgi'
YKL179C'	Golgi'
YKL196C'	Golgi'
YKL209C'	Golgi'
YKL212W'	Golgi'
YKR020W'	Golgi'
YKR027W'	Golgi'
YKR030W'	Golgi'
YKR061W'	Golgi'
YKR068C'	Golgi'
YKR088C'	Golgi'
YLL040C'	Golgi'
YLR026C'	Golgi'
YLR039C'	Golgi'
YLR043C'	Golgi'
YLR078C'	Golgi'
YLR080W'	Golgi'
YLR170C'	Golgi'
YLR220W'	Golgi'
YLR240W'	Golgi'
YLR242C'	Golgi'
YLR260W'	Golgi'
YLR262C'	Golgi'
YLR268W'	Golgi'
YLR309C'	Golgi'
YLR330W'	Golgi'
YLR360W'	Golgi'
YML012W'	Golgi'
YML038C'	Golgi'
YML067C'	Golgi'
YML071C'	Golgi'
YML077W'	Golgi'
YML115C'	Golgi'
YMR052W'	Golgi'
YMR054W'	Golgi'
YMR071C'	Golgi'
YMR079W'	Golgi'
YMR162C'	Golgi'
YMR192W'	Golgi'
YMR197C'	Golgi'
YMR218C'	Golgi'
YMR237W'	Golgi'
YMR292W'	Golgi'
YNL006W'	Golgi'
YNL024C-A'	Golgi'
YNL029C'	Golgi'
YNL041C'	Golgi'
YNL044W'	Golgi'
YNL049C'	Golgi'
YNL051W'	Golgi'
YNL127W'	Golgi'
YNL130C'	Golgi'
YNL183C'	Golgi'
YNL238W'	Golgi'
YNL263C'	Golgi'
YNL287W'	Golgi'
YNL297C'	Golgi'
YNR026C'	Golgi'
YOL018C'	Golgi'
YOL107W'	Golgi'
YOL137W'	Golgi'
YOR034C'	Golgi'
YOR036W'	Golgi'
YOR069W'	Golgi'
YOR070C'	Golgi'
YOR079C'	Golgi'
YOR094W'	Golgi'
YOR099W'	Golgi'
YOR115C'	Golgi'
YOR171C'	Golgi'
YOR216C'	Golgi'
YOR299W'	Golgi'
YOR311C'	Golgi'
YOR320C'	Golgi'
YOR322C'	Golgi'
YOR357C'	Golgi'
YPL010W'	Golgi'
YPL050C'	Golgi'
YPL051W'	Golgi'
YPL085W'	Golgi'
YPL087W'	Golgi'
YPL145C'	Golgi'
YPL195W'	Golgi'
YPL218W'	Golgi'
YPL246C'	Golgi'
YPL249C'	Golgi'
YPL259C'	Golgi'
YPR028W'	Golgi'
YPR029C'	Golgi'
YPR079W'	Golgi'
YPR089W'	Golgi'
YPR095C'	Golgi'
YPR105C'	Golgi'
YPR113W'	Golgi'
YPR159W'	Golgi'
YPR165W'	Golgi'
YPR181C'	Golgi'
YPR194C'	Golgi'
YAL035W'	Cytosol'
YAL054C'	Cytosol'
YAR002W'	Cytosol'
YAR007C'	Cytosol'
YBL015W'	Cytosol'
YBL018C'	Cytosol'
YBL027W'	Cytosol'
YBL041W'	Cytosol'
YBL050W'	Cytosol'
YBL072C'	Cytosol'
YBL075C'	Cytosol'
YBL076C'	Cytosol'
YBL078C'	Cytosol'
YBL087C'	Cytosol'
YBL092W'	Cytosol'
YBR017C'	Cytosol'
YBR019C'	Cytosol'
YBR030W'	Cytosol'
YBR031W'	Cytosol'
YBR048W'	Cytosol'
YBR084C-A'	Cytosol'
YBR095C'	Cytosol'
YBR097W'	Cytosol'
YBR101C'	Cytosol'
YBR128C'	Cytosol'
YBR137W'	Cytosol'
YBR143C'	Cytosol'
YBR149W'	Cytosol'
YBR152W'	Cytosol'
YBR164C'	Cytosol'
YBR181C'	Cytosol'
YBR189W'	Cytosol'
YBR191W'	Cytosol'
YBR218C'	Cytosol'
YBR231C'	Cytosol'
YBR236C'	Cytosol'
YBR261C'	Cytosol'
YBR272C'	Cytosol'
YBR276C'	Cytosol'
YBR289W'	Cytosol'
YCL011C'	Cytosol'
YCL018W'	Cytosol'
YCL028W'	Cytosol'
YCL040W'	Cytosol'
YCR020C'	Cytosol'
YCR031C'	Cytosol'
YCR032W'	Cytosol'
YCR033W'	Cytosol'
YCR073W-A'	Cytosol'
YCR077C'	Cytosol'
YDL005C'	Cytosol'
YDL022W'	Cytosol'
YDL061C'	Cytosol'
YDL065C'	Cytosol'
YDL075W'	Cytosol'
YDL081C'	Cytosol'
YDL082W'	Cytosol'
YDL083C'	Cytosol'
YDL087C'	Cytosol'
YDL097C'	Cytosol'
YDL106C'	Cytosol'
YDL108W'	Cytosol'
YDL126C'	Cytosol'
YDL130W'	Cytosol'
YDL133C-A'	Cytosol'
YDL135C'	Cytosol'
YDL136W'	Cytosol'
YDL143W'	Cytosol'
YDL147W'	Cytosol'
YDL184C'	Cytosol'
YDL191W'	Cytosol'
YDR012W'	Cytosol'
YDR025W'	Cytosol'
YDR044W'	Cytosol'
YDR049W'	Cytosol'
YDR064W'	Cytosol'
YDR073W'	Cytosol'
YDR079C-A'	Cytosol'
YDR091C'	Cytosol'
YDR096W'	Cytosol'
YDR098C'	Cytosol'
YDR142C'	Cytosol'
YDR165W'	Cytosol'
YDR170C'	Cytosol'
YDR174W'	Cytosol'
YDR180W'	Cytosol'
YDR188W'	Cytosol'
YDR195W'	Cytosol'
YDR212W'	Cytosol'
YDR226W'	Cytosol'
YDR228C'	Cytosol'
YDR244W'	Cytosol'
YDR255C'	Cytosol'
YDR267C'	Cytosol'
YDR283C'	Cytosol'
YDR295C'	Cytosol'
YDR311W'	Cytosol'
YDR334W'	Cytosol'
YDR353W'	Cytosol'
YDR357C'	Cytosol'
YDR363W-A'	Cytosol'
YDR372C'	Cytosol'
YDR382W'	Cytosol'
YDR392W'	Cytosol'
YDR409W'	Cytosol'
YDR416W'	Cytosol'
YDR418W'	Cytosol'
YDR427W'	Cytosol'
YDR447C'	Cytosol'
YDR450W'	Cytosol'
YDR464W'	Cytosol'
YDR471W'	Cytosol'
YDR487C'	Cytosol'
YDR490C'	Cytosol'
YDR500C'	Cytosol'
YDR513W'	Cytosol'
YEL003W'	Cytosol'
YEL005C'	Cytosol'
YEL018W'	Cytosol'
YEL021W'	Cytosol'
YEL022W'	Cytosol'
YEL034W'	Cytosol'
YEL046C'	Cytosol'
YEL047C'	Cytosol'
YEL054C'	Cytosol'
YEL058W'	Cytosol'
YER007C-A'	Cytosol'
YER012W'	Cytosol'
YER024W'	Cytosol'
YER040W'	Cytosol'
YER046W'	Cytosol'
YER057C'	Cytosol'
YER074W'	Cytosol'
YER094C'	Cytosol'
YER102W'	Cytosol'
YER117W'	Cytosol'
YER131W'	Cytosol'
YER161C'	Cytosol'
YER162C'	Cytosol'
YER175C'	Cytosol'
YFL007W'	Cytosol'
YFL013C'	Cytosol'
YFL014W'	Cytosol'
YFL021W'	Cytosol'
YFL023W'	Cytosol'
YFL034C-A'	Cytosol'
YFL045C'	Cytosol'
YFL049W'	Cytosol'
YFR004W'	Cytosol'
YFR009W'	Cytosol'
YFR021W'	Cytosol'
YFR031C-A'	Cytosol'
YFR032C-A'	Cytosol'
YFR036W'	Cytosol'
YFR050C'	Cytosol'
YFR052W'	Cytosol'
YFR053C'	Cytosol'
YGL004C'	Cytosol'
YGL009C'	Cytosol'
YGL011C'	Cytosol'
YGL013C'	Cytosol'
YGL030W'	Cytosol'
YGL031C'	Cytosol'
YGL047W'	Cytosol'
YGL048C'	Cytosol'
YGL062W'	Cytosol'
YGL066W'	Cytosol'
YGL076C'	Cytosol'
YGL079W'	Cytosol'
YGL095C'	Cytosol'
YGL099W'	Cytosol'
YGL103W'	Cytosol'
YGL112C'	Cytosol'
YGL123W'	Cytosol'
YGL124C'	Cytosol'
YGL135W'	Cytosol'
YGL147C'	Cytosol'
YGL180W'	Cytosol'
YGL189C'	Cytosol'
YGL195W'	Cytosol'
YGL211W'	Cytosol'
YGL220W'	Cytosol'
YGL246C'	Cytosol'
YGL253W'	Cytosol'
YGL258W'	Cytosol'
YGR019W'	Cytosol'
YGR027C'	Cytosol'
YGR030C'	Cytosol'
YGR034W'	Cytosol'
YGR054W'	Cytosol'
YGR058W'	Cytosol'
YGR074W'	Cytosol'
YGR078C'	Cytosol'
YGR085C'	Cytosol'
YGR093W'	Cytosol'
YGR118W'	Cytosol'
YGR129W'	Cytosol'
YGR135W'	Cytosol'
YGR142W'	Cytosol'
YGR144W'	Cytosol'
YGR148C'	Cytosol'
YGR156W'	Cytosol'
YGR198W'	Cytosol'
YGR206W'	Cytosol'
YGR209C'	Cytosol'
YGR214W'	Cytosol'
YGR232W'	Cytosol'
YGR234W'	Cytosol'
YGR239C'	Cytosol'
YGR240C'	Cytosol'
YGR248W'	Cytosol'
YGR252W'	Cytosol'
YGR253C'	Cytosol'
YGR254W'	Cytosol'
YGR256W'	Cytosol'
YGR270W'	Cytosol'
YGR274C'	Cytosol'
YHL001W'	Cytosol'
YHL015W'	Cytosol'
YHL025W'	Cytosol'
YHL033C'	Cytosol'
YHR010W'	Cytosol'
YHR018C'	Cytosol'
YHR019C'	Cytosol'
YHR021C'	Cytosol'
YHR027C'	Cytosol'
YHR035W'	Cytosol'
YHR053C'	Cytosol'
YHR055C'	Cytosol'
YHR062C'	Cytosol'
YHR085W'	Cytosol'
YHR090C'	Cytosol'
YHR109W'	Cytosol'
YHR111W'	Cytosol'
YHR133C'	Cytosol'
YHR141C'	Cytosol'
YHR160C'	Cytosol'
YHR170W'	Cytosol'
YHR171W'	Cytosol'
YHR174W'	Cytosol'
YHR197W'	Cytosol'
YHR201C'	Cytosol'
YHR202W'	Cytosol'
YHR203C'	Cytosol'
YHR206W'	Cytosol'
YIL007C'	Cytosol'
YIL008W'	Cytosol'
YIL018W'	Cytosol'
YIL026C'	Cytosol'
YIL036W'	Cytosol'
YIL052C'	Cytosol'
YIL063C'	Cytosol'
YIL069C'	Cytosol'
YIL075C'	Cytosol'
YIL084C'	Cytosol'
YIL104C'	Cytosol'
YIL113W'	Cytosol'
YIL118W'	Cytosol'
YIL131C'	Cytosol'
YIL133C'	Cytosol'
YIL142W'	Cytosol'
YIL143C'	Cytosol'
YIL148W'	Cytosol'
YIR004W'	Cytosol'
YIR012W'	Cytosol'
YJL001W'	Cytosol'
YJL006C'	Cytosol'
YJL008C'	Cytosol'
YJL011C'	Cytosol'
YJL014W'	Cytosol'
YJL036W'	Cytosol'
YJL061W'	Cytosol'
YJL068C'	Cytosol'
YJL088W'	Cytosol'
YJL111W'	Cytosol'
YJL115W'	Cytosol'
YJL121C'	Cytosol'
YJL136C'	Cytosol'
YJL145W'	Cytosol'
YJL168C'	Cytosol'
YJL176C'	Cytosol'
YJL177W'	Cytosol'
YJL179W'	Cytosol'
YJL189W'	Cytosol'
YJL190C'	Cytosol'
YJL191W'	Cytosol'
YJR006W'	Cytosol'
YJR031C'	Cytosol'
YJR032W'	Cytosol'
YJR047C'	Cytosol'
YJR064W'	Cytosol'
YJR094W-A'	Cytosol'
YJR103W'	Cytosol'
YJR104C'	Cytosol'
YJR123W'	Cytosol'
YJR145C'	Cytosol'
YKL006W'	Cytosol'
YKL022C'	Cytosol'
YKL056C'	Cytosol'
YKL059C'	Cytosol'
YKL060C'	Cytosol'
YKL061W'	Cytosol'
YKL062W'	Cytosol'
YKL067W'	Cytosol'
YKL113C'	Cytosol'
YKL126W'	Cytosol'
YKL127W'	Cytosol'
YKL152C'	Cytosol'
YKL156W'	Cytosol'
YKL180W'	Cytosol'
YKL182W'	Cytosol'
YKL206C'	Cytosol'
YKR057W'	Cytosol'
YKR071C'	Cytosol'
YKR080W'	Cytosol'
YKR082W'	Cytosol'
YKR094C'	Cytosol'
YKR097W'	Cytosol'
YLL009C'	Cytosol'
YLL018C-A'	Cytosol'
YLL024C'	Cytosol'
YLL026W'	Cytosol'
YLL029W'	Cytosol'
YLL036C'	Cytosol'
YLL045C'	Cytosol'
YLR011W'	Cytosol'
YLR027C'	Cytosol'
YLR028C'	Cytosol'
YLR029C'	Cytosol'
YLR043C'	Cytosol'
YLR044C'	Cytosol'
YLR048W'	Cytosol'
YLR061W'	Cytosol'
YLR075W'	Cytosol'
YLR116W'	Cytosol'
YLR131C'	Cytosol'
YLR153C'	Cytosol'
YLR167W'	Cytosol'
YLR174W'	Cytosol'
YLR185W'	Cytosol'
YLR195C'	Cytosol'
YLR200W'	Cytosol'
YLR211C'	Cytosol'
YLR240W'	Cytosol'
YLR244C'	Cytosol'
YLR249W'	Cytosol'
YLR262C'	Cytosol'
YLR264W'	Cytosol'
YLR287C-A'	Cytosol'
YLR304C'	Cytosol'
YLR309C'	Cytosol'
YLR310C'	Cytosol'
YLR325C'	Cytosol'
YLR333C'	Cytosol'
YLR340W'	Cytosol'
YLR344W'	Cytosol'
YLR360W'	Cytosol'
YLR367W'	Cytosol'
YLR377C'	Cytosol'
YLR380W'	Cytosol'
YLR388W'	Cytosol'
YLR396C'	Cytosol'
YLR406C'	Cytosol'
YLR408C'	Cytosol'
YLR421C'	Cytosol'
YLR438W'	Cytosol'
YLR441C'	Cytosol'
YLR448W'	Cytosol'
YLR455W'	Cytosol'
YML024W'	Cytosol'
YML026C'	Cytosol'
YML028W'	Cytosol'
YML063W'	Cytosol'
YML073C'	Cytosol'
YML092C'	Cytosol'
YML094W'	Cytosol'
YML097C'	Cytosol'
YML102W'	Cytosol'
YML113W'	Cytosol'
YMR016C'	Cytosol'
YMR018W'	Cytosol'
YMR028W'	Cytosol'
YMR037C'	Cytosol'
YMR038C'	Cytosol'
YMR043W'	Cytosol'
YMR061W'	Cytosol'
YMR070W'	Cytosol'
YMR076C'	Cytosol'
YMR079W'	Cytosol'
YMR105C'	Cytosol'
YMR116C'	Cytosol'
YMR120C'	Cytosol'
YMR121C'	Cytosol'
YMR142C'	Cytosol'
YMR143W'	Cytosol'
YMR165C'	Cytosol'
YMR182C'	Cytosol'
YMR194W'	Cytosol'
YMR205C'	Cytosol'
YMR230W'	Cytosol'
YMR235C'	Cytosol'
YMR242C'	Cytosol'
YMR277W'	Cytosol'
YMR278W'	Cytosol'
YMR314W'	Cytosol'
YMR323W'	Cytosol'
YNL007C'	Cytosol'
YNL014W'	Cytosol'
YNL035C'	Cytosol'
YNL053W'	Cytosol'
YNL064C'	Cytosol'
YNL067W'	Cytosol'
YNL068C'	Cytosol'
YNL069C'	Cytosol'
YNL086W'	Cytosol'
YNL096C'	Cytosol'
YNL117W'	Cytosol'
YNL119W'	Cytosol'
YNL141W'	Cytosol'
YNL153C'	Cytosol'
YNL162W'	Cytosol'
YNL167C'	Cytosol'
YNL178W'	Cytosol'
YNL207W'	Cytosol'
YNL216W'	Cytosol'
YNL223W'	Cytosol'
YNL227C'	Cytosol'
YNL229C'	Cytosol'
YNL240C'	Cytosol'
YNL246W'	Cytosol'
YNL247W'	Cytosol'
YNL259C'	Cytosol'
YNL264C'	Cytosol'
YNL272C'	Cytosol'
YNL273W'	Cytosol'
YNL282W'	Cytosol'
YNL290W'	Cytosol'
YNL293W'	Cytosol'
YNL297C'	Cytosol'
YNL301C'	Cytosol'
YNL302C'	Cytosol'
YNL329C'	Cytosol'
YNR007C'	Cytosol'
YNR010W'	Cytosol'
YNR023W'	Cytosol'
YNR024W'	Cytosol'
YNR031C'	Cytosol'
YNR035C'	Cytosol'
YNR043W'	Cytosol'
YOL038W'	Cytosol'
YOL039W'	Cytosol'
YOL040C'	Cytosol'
YOL055C'	Cytosol'
YOL058W'	Cytosol'
YOL059W'	Cytosol'
YOL094C'	Cytosol'
YOL111C'	Cytosol'
YOL115W'	Cytosol'
YOL120C'	Cytosol'
YOL121C'	Cytosol'
YOL126C'	Cytosol'
YOL127W'	Cytosol'
YOR007C'	Cytosol'
YOR038C'	Cytosol'
YOR063W'	Cytosol'
YOR069W'	Cytosol'
YOR096W'	Cytosol'
YOR113W'	Cytosol'
YOR122C'	Cytosol'
YOR157C'	Cytosol'
YOR164C'	Cytosol'
YOR167C'	Cytosol'
YOR168W'	Cytosol'
YOR182C'	Cytosol'
YOR197W'	Cytosol'
YOR229W'	Cytosol'
YOR234C'	Cytosol'
YOR236W'	Cytosol'
YOR261C'	Cytosol'
YOR274W'	Cytosol'
YOR293W'	Cytosol'
YOR302W'	Cytosol'
YOR312C'	Cytosol'
YOR322C'	Cytosol'
YOR357C'	Cytosol'
YOR359W'	Cytosol'
YOR362C'	Cytosol'
YOR369C'	Cytosol'
YOR387C'	Cytosol'
YOR388C'	Cytosol'
YOR393W'	Cytosol'
YPL061W'	Cytosol'
YPL070W'	Cytosol'
YPL079W'	Cytosol'
YPL081W'	Cytosol'
YPL090C'	Cytosol'
YPL091W'	Cytosol'
YPL096W'	Cytosol'
YPL100W'	Cytosol'
YPL111W'	Cytosol'
YPL120W'	Cytosol'
YPL123C'	Cytosol'
YPL131W'	Cytosol'
YPL138C'	Cytosol'
YPL143W'	Cytosol'
YPL149W'	Cytosol'
YPL153C'	Cytosol'
YPL198W'	Cytosol'
YPL201C'	Cytosol'
YPL203W'	Cytosol'
YPL214C'	Cytosol'
YPL220W'	Cytosol'
YPL231W'	Cytosol'
YPL249C'	Cytosol'
YPL249C-A'	Cytosol'
YPL262W'	Cytosol'
YPL281C'	Cytosol'
YPR017C'	Cytosol'
YPR032W'	Cytosol'
YPR041W'	Cytosol'
YPR043W'	Cytosol'
YPR102C'	Cytosol'
YPR103W'	Cytosol'
YPR107C'	Cytosol'
YPR132W'	Cytosol'
YPR144C'	Cytosol'
YPR179C'	Cytosol'
YPR180W'	Cytosol'
YAL005C'	Vacuole'
YAL022C'	Vacuole'
YAR028W'	Vacuole'
YBL050W'	Vacuole'
YBL078C'	Vacuole'
YBL089W'	Vacuole'
YBL104C'	Vacuole'
YBR014C'	Vacuole'
YBR074W'	Vacuole'
YBR077C'	Vacuole'
YBR097W'	Vacuole'
YBR127C'	Vacuole'
YBR128C'	Vacuole'
YBR131W'	Vacuole'
YBR132C'	Vacuole'
YBR139W'	Vacuole'
YBR147W'	Vacuole'
YBR161W'	Vacuole'
YBR162C'	Vacuole'
YBR187W'	Vacuole'
YBR205W'	Vacuole'
YBR207W'	Vacuole'
YBR235W'	Vacuole'
YBR241C'	Vacuole'
YBR286W'	Vacuole'
YBR290W'	Vacuole'
YBR293W'	Vacuole'
YBR298C'	Vacuole'
YBR302C'	Vacuole'
YCL001W'	Vacuole'
YCL005W-A'	Vacuole'
YCL038C'	Vacuole'
YCL057W'	Vacuole'
YCL063W'	Vacuole'
YCL069W'	Vacuole'
YCL073C'	Vacuole'
YCR010C'	Vacuole'
YCR011C'	Vacuole'
YCR023C'	Vacuole'
YCR028C'	Vacuole'
YCR044C'	Vacuole'
YCR068W'	Vacuole'
YCR075C'	Vacuole'
YDL010W'	Vacuole'
YDL046W'	Vacuole'
YDL054C'	Vacuole'
YDL077C'	Vacuole'
YDL123W'	Vacuole'
YDL128W'	Vacuole'
YDL180W'	Vacuole'
YDL185W'	Vacuole'
YDL210W'	Vacuole'
YDL211C'	Vacuole'
YDR003W'	Vacuole'
YDR080W'	Vacuole'
YDR089W'	Vacuole'
YDR105C'	Vacuole'
YDR107C'	Vacuole'
YDR119W'	Vacuole'
YDR128W'	Vacuole'
YDR131C'	Vacuole'
YDR135C'	Vacuole'
YDR229W'	Vacuole'
YDR262W'	Vacuole'
YDR281C'	Vacuole'
YDR284C'	Vacuole'
YDR313C'	Vacuole'
YDR323C'	Vacuole'
YDR352W'	Vacuole'
YDR422C'	Vacuole'
YDR452W'	Vacuole'
YDR456W'	Vacuole'
YDR477W'	Vacuole'
YDR481C'	Vacuole'
YDR486C'	Vacuole'
YDR497C'	Vacuole'
YDR525W-A'	Vacuole'
YEL005C'	Vacuole'
YEL013W'	Vacuole'
YEL027W'	Vacuole'
YEL051W'	Vacuole'
YEL060C'	Vacuole'
YEL062W'	Vacuole'
YEL064C'	Vacuole'
YER056C'	Vacuole'
YER072W'	Vacuole'
YER093C'	Vacuole'
YER119C'	Vacuole'
YER123W'	Vacuole'
YFL004W'	Vacuole'
YFL041W'	Vacuole'
YFL048C'	Vacuole'
YFL062W'	Vacuole'
YFR019W'	Vacuole'
YFR021W'	Vacuole'
YGL006W'	Vacuole'
YGL023C'	Vacuole'
YGL095C'	Vacuole'
YGL100W'	Vacuole'
YGL114W'	Vacuole'
YGL124C'	Vacuole'
YGL156W'	Vacuole'
YGL180W'	Vacuole'
YGL190C'	Vacuole'
YGL212W'	Vacuole'
YGR020C'	Vacuole'
YGR106C'	Vacuole'
YGR125W'	Vacuole'
YGR138C'	Vacuole'
YGR141W'	Vacuole'
YGR163W'	Vacuole'
YGR170W'	Vacuole'
YGR209C'	Vacuole'
YGR223C'	Vacuole'
YGR254W'	Vacuole'
YGR279C'	Vacuole'
YGR295C'	Vacuole'
YHL008C'	Vacuole'
YHL023C'	Vacuole'
YHL035C'	Vacuole'
YHR026W'	Vacuole'
YHR028C'	Vacuole'
YHR039C-A'	Vacuole'
YHR050W'	Vacuole'
YHR113W'	Vacuole'
YHR132C'	Vacuole'
YHR174W'	Vacuole'
YHR175W'	Vacuole'
YHR186C'	Vacuole'
YHR202W'	Vacuole'
YHR205W'	Vacuole'
YHR215W'	Vacuole'
YIL067C'	Vacuole'
YIL088C'	Vacuole'
YIL089W'	Vacuole'
YIL099W'	Vacuole'
YIL146C'	Vacuole'
YIL158W'	Vacuole'
YIR014W'	Vacuole'
YJL012C'	Vacuole'
YJL053W'	Vacuole'
YJL058C'	Vacuole'
YJL059W'	Vacuole'
YJL079C'	Vacuole'
YJL097W'	Vacuole'
YJL100W'	Vacuole'
YJL151C'	Vacuole'
YJL154C'	Vacuole'
YJL172W'	Vacuole'
YJR001W'	Vacuole'
YJR040W'	Vacuole'
YJR054W'	Vacuole'
YJR066W'	Vacuole'
YJR124C'	Vacuole'
YJR138W'	Vacuole'
YJR161C'	Vacuole'
YKL064W'	Vacuole'
YKL077W'	Vacuole'
YKL080W'	Vacuole'
YKL103C'	Vacuole'
YKL124W'	Vacuole'
YKL146W'	Vacuole'
YKL165C'	Vacuole'
YKL175W'	Vacuole'
YKL196C'	Vacuole'
YKL203C'	Vacuole'
YKR001C'	Vacuole'
YKR007W'	Vacuole'
YKR013W'	Vacuole'
YKR039W'	Vacuole'
YKR103W'	Vacuole'
YKR105C'	Vacuole'
YKR106W'	Vacuole'
YLL015W'	Vacuole'
YLL024C'	Vacuole'
YLL028W'	Vacuole'
YLL043W'	Vacuole'
YLL048C'	Vacuole'
YLL051C'	Vacuole'
YLR001C'	Vacuole'
YLR034C'	Vacuole'
YLR043C'	Vacuole'
YLR047C'	Vacuole'
YLR083C'	Vacuole'
YLR093C'	Vacuole'
YLR148W'	Vacuole'
YLR173W'	Vacuole'
YLR178C'	Vacuole'
YLR208W'	Vacuole'
YLR220W'	Vacuole'
YLR229C'	Vacuole'
YLR240W'	Vacuole'
YLR241W'	Vacuole'
YLR297W'	Vacuole'
YLR299W'	Vacuole'
YLR360W'	Vacuole'
YLR386W'	Vacuole'
YLR396C'	Vacuole'
YLR447C'	Vacuole'
YML001W'	Vacuole'
YML018C'	Vacuole'
YML116W'	Vacuole'
YML121W'	Vacuole'
YML132W'	Vacuole'
YMR054W'	Vacuole'
YMR068W'	Vacuole'
YMR077C'	Vacuole'
YMR088C'	Vacuole'
YMR160W'	Vacuole'
YMR165C'	Vacuole'
YMR171C'	Vacuole'
YMR195W'	Vacuole'
YMR221C'	Vacuole'
YMR231W'	Vacuole'
YMR243C'	Vacuole'
YMR266W'	Vacuole'
YMR297W'	Vacuole'
YNL006W'	Vacuole'
YNL015W'	Vacuole'
YNL054W'	Vacuole'
YNL058C'	Vacuole'
YNL101W'	Vacuole'
YNL115C'	Vacuole'
YNL176C'	Vacuole'
YNL180C'	Vacuole'
YNL217W'	Vacuole'
YNL275W'	Vacuole'
YNL293W'	Vacuole'
YNL298W'	Vacuole'
YNL305C'	Vacuole'
YNL321W'	Vacuole'
YNL325C'	Vacuole'
YNL326C'	Vacuole'
YNL336W'	Vacuole'
YNR013C'	Vacuole'
YNR028W'	Vacuole'
YNR061C'	Vacuole'
YOL007C'	Vacuole'
YOL019W'	Vacuole'
YOL052C-A'	Vacuole'
YOL060C'	Vacuole'
YOL075C'	Vacuole'
YOL078W'	Vacuole'
YOL084W'	Vacuole'
YOL092W'	Vacuole'
YOL119C'	Vacuole'
YOL129W'	Vacuole'
YOL138C'	Vacuole'
YOL154W'	Vacuole'
YOR034C'	Vacuole'
YOR068C'	Vacuole'
YOR087W'	Vacuole'
YOR099W'	Vacuole'
YOR106W'	Vacuole'
YOR219C'	Vacuole'
YOR223W'	Vacuole'
YOR247W'	Vacuole'
YOR270C'	Vacuole'
YOR273C'	Vacuole'
YOR288C'	Vacuole'
YOR291W'	Vacuole'
YOR292C'	Vacuole'
YOR316C'	Vacuole'
YOR320C'	Vacuole'
YOR332W'	Vacuole'
YPL006W'	Vacuole'
YPL019C'	Vacuole'
YPL045W'	Vacuole'
YPL057C'	Vacuole'
YPL087W'	Vacuole'
YPL100W'	Vacuole'
YPL120W'	Vacuole'
YPL123C'	Vacuole'
YPL149W'	Vacuole'
YPL154C'	Vacuole'
YPL162C'	Vacuole'
YPL163C'	Vacuole'
YPL176C'	Vacuole'
YPL180W'	Vacuole'
YPL221W'	Vacuole'
YPL232W'	Vacuole'
YPL234C'	Vacuole'
YPL236C'	Vacuole'
YPL265W'	Vacuole'
YPR026W'	Vacuole'
YPR036W'	Vacuole'
YPR049C'	Vacuole'
YPR075C'	Vacuole'
YPR091C'	Vacuole'
YPR156C'	Vacuole'
Q0045'	Mitochondrion'
Q0050'	Mitochondrion'
Q0055'	Mitochondrion'
Q0060'	Mitochondrion'
Q0065'	Mitochondrion'
Q0070'	Mitochondrion'
Q0075'	Mitochondrion'
Q0080'	Mitochondrion'
Q0085'	Mitochondrion'
Q0105'	Mitochondrion'
Q0110'	Mitochondrion'
Q0115'	Mitochondrion'
Q0120'	Mitochondrion'
Q0130'	Mitochondrion'
Q0140'	Mitochondrion'
Q0160'	Mitochondrion'
Q0250'	Mitochondrion'
Q0255'	Mitochondrion'
Q0275'	Mitochondrion'
YAL001C'	Mitochondrion'
YAL008W'	Mitochondrion'
YAL010C'	Mitochondrion'
YAL011W'	Mitochondrion'
YAL015C'	Mitochondrion'
YAL019W'	Mitochondrion'
YAL029C'	Mitochondrion'
YAL035W'	Mitochondrion'
YAL039C'	Mitochondrion'
YAL044C'	Mitochondrion'
YAL048C'	Mitochondrion'
YAL054C'	Mitochondrion'
YAL056W'	Mitochondrion'
YAL062W'	Mitochondrion'
YAR002C-A'	Mitochondrion'
YAR008W'	Mitochondrion'
YAR035W'	Mitochondrion'
YBL013W'	Mitochondrion'
YBL015W'	Mitochondrion'
YBL016W'	Mitochondrion'
YBL022C'	Mitochondrion'
YBL030C'	Mitochondrion'
YBL038W'	Mitochondrion'
YBL045C'	Mitochondrion'
YBL057C'	Mitochondrion'
YBL059C-A'	Mitochondrion'
YBL059W'	Mitochondrion'
YBL064C'	Mitochondrion'
YBL080C'	Mitochondrion'
YBL088C'	Mitochondrion'
YBL090W'	Mitochondrion'
YBL095W'	Mitochondrion'
YBL098W'	Mitochondrion'
YBL099W'	Mitochondrion'
YBL107C'	Mitochondrion'
YBL111C'	Mitochondrion'
YBR001C'	Mitochondrion'
YBR003W'	Mitochondrion'
YBR004C'	Mitochondrion'
YBR024W'	Mitochondrion'
YBR026C'	Mitochondrion'
YBR035C'	Mitochondrion'
YBR037C'	Mitochondrion'
YBR039W'	Mitochondrion'
YBR044C'	Mitochondrion'
YBR047W'	Mitochondrion'
YBR054W'	Mitochondrion'
YBR056W'	Mitochondrion'
YBR078W'	Mitochondrion'
YBR081C'	Mitochondrion'
YBR084W'	Mitochondrion'
YBR085W'	Mitochondrion'
YBR091C'	Mitochondrion'
YBR097W'	Mitochondrion'
YBR104W'	Mitochondrion'
YBR106W'	Mitochondrion'
YBR111C'	Mitochondrion'
YBR120C'	Mitochondrion'
YBR121C'	Mitochondrion'
YBR122C'	Mitochondrion'
YBR129C'	Mitochondrion'
YBR136W'	Mitochondrion'
YBR140C'	Mitochondrion'
YBR146W'	Mitochondrion'
YBR147W'	Mitochondrion'
YBR150C'	Mitochondrion'
YBR163W'	Mitochondrion'
YBR170C'	Mitochondrion'
YBR176W'	Mitochondrion'
YBR177C'	Mitochondrion'
YBR179C'	Mitochondrion'
YBR185C'	Mitochondrion'
YBR192W'	Mitochondrion'
YBR196C'	Mitochondrion'
YBR200W'	Mitochondrion'
YBR203W'	Mitochondrion'
YBR221C'	Mitochondrion'
YBR227C'	Mitochondrion'
YBR229C'	Mitochondrion'
YBR230C'	Mitochondrion'
YBR238C'	Mitochondrion'
YBR244W'	Mitochondrion'
YBR251W'	Mitochondrion'
YBR262C'	Mitochondrion'
YBR263W'	Mitochondrion'
YBR265W'	Mitochondrion'
YBR268W'	Mitochondrion'
YBR269C'	Mitochondrion'
YBR282W'	Mitochondrion'
YBR291C'	Mitochondrion'
YCL004W'	Mitochondrion'
YCL005W'	Mitochondrion'
YCL009C'	Mitochondrion'
YCL017C'	Mitochondrion'
YCL033C'	Mitochondrion'
YCL044C'	Mitochondrion'
YCL057C-A'	Mitochondrion'
YCL057W'	Mitochondrion'
YCL064C'	Mitochondrion'
YCR003W'	Mitochondrion'
YCR004C'	Mitochondrion'
YCR005C'	Mitochondrion'
YCR008W'	Mitochondrion'
YCR010C'	Mitochondrion'
YCR012W'	Mitochondrion'
YCR024C'	Mitochondrion'
YCR028C-A'	Mitochondrion'
YCR032W'	Mitochondrion'
YCR046C'	Mitochondrion'
YCR071C'	Mitochondrion'
YCR079W'	Mitochondrion'
YCR083W'	Mitochondrion'
YDL003W'	Mitochondrion'
YDL004W'	Mitochondrion'
YDL015C'	Mitochondrion'
YDL027C'	Mitochondrion'
YDL029W'	Mitochondrion'
YDL033C'	Mitochondrion'
YDL036C'	Mitochondrion'
YDL040C'	Mitochondrion'
YDL044C'	Mitochondrion'
YDL045W-A'	Mitochondrion'
YDL048C'	Mitochondrion'
YDL066W'	Mitochondrion'
YDL067C'	Mitochondrion'
YDL069C'	Mitochondrion'
YDL085W'	Mitochondrion'
YDL086W'	Mitochondrion'
YDL104C'	Mitochondrion'
YDL107W'	Mitochondrion'
YDL119C'	Mitochondrion'
YDL120W'	Mitochondrion'
YDL126C'	Mitochondrion'
YDL130W-A'	Mitochondrion'
YDL131W'	Mitochondrion'
YDL140C'	Mitochondrion'
YDL142C'	Mitochondrion'
YDL148C'	Mitochondrion'
YDL149W'	Mitochondrion'
YDL157C'	Mitochondrion'
YDL164C'	Mitochondrion'
YDL168W'	Mitochondrion'
YDL171C'	Mitochondrion'
YDL174C'	Mitochondrion'
YDL178W'	Mitochondrion'
YDL181W'	Mitochondrion'
YDL182W'	Mitochondrion'
YDL183C'	Mitochondrion'
YDL198C'	Mitochondrion'
YDL202W'	Mitochondrion'
YDL203C'	Mitochondrion'
YDL207W'	Mitochondrion'
YDL215C'	Mitochondrion'
YDL217C'	Mitochondrion'
YDL222C'	Mitochondrion'
YDL226C'	Mitochondrion'
YDL230W'	Mitochondrion'
YDL240W'	Mitochondrion'
YDL248W'	Mitochondrion'
YDR011W'	Mitochondrion'
YDR019C'	Mitochondrion'
YDR027C'	Mitochondrion'
YDR031W'	Mitochondrion'
YDR032C'	Mitochondrion'
YDR033W'	Mitochondrion'
YDR035W'	Mitochondrion'
YDR036C'	Mitochondrion'
YDR039C'	Mitochondrion'
YDR041W'	Mitochondrion'
YDR046C'	Mitochondrion'
YDR049W'	Mitochondrion'
YDR050C'	Mitochondrion'
YDR058C'	Mitochondrion'
YDR061W'	Mitochondrion'
YDR065W'	Mitochondrion'
YDR069C'	Mitochondrion'
YDR070C'	Mitochondrion'
YDR074W'	Mitochondrion'
YDR077W'	Mitochondrion'
YDR079W'	Mitochondrion'
YDR096W'	Mitochondrion'
YDR115W'	Mitochondrion'
YDR116C'	Mitochondrion'
YDR119W-A'	Mitochondrion'
YDR120C'	Mitochondrion'
YDR125C'	Mitochondrion'
YDR132C'	Mitochondrion'
YDR141C'	Mitochondrion'
YDR148C'	Mitochondrion'
YDR150W'	Mitochondrion'
YDR155C'	Mitochondrion'
YDR175C'	Mitochondrion'
YDR178W'	Mitochondrion'
YDR185C'	Mitochondrion'
YDR194C'	Mitochondrion'
[truncated: 3,899 more rows]
